# Supplementary material for: Small reorganization energy acceptors enable low energy losses in non-fullerene organic solar cells
Source: Nat Commun. 2022 Jun 7;13:3256. doi: 10.1038/s41467-022-30927-y (PMC9174259; doi:10.1038/s41467-022-30927-y)
Supplement: Supplementary file 4 — Source Data [file 41467_2022_30927_MOESM4_ESM.xlsx]

## Sheet: Absorption&PL
Solution												film
absorption						PL						absorption						PL
Qx-1		Qx-2		Y6		Qx-1		Qx-2		Y6		Qx-1		Qx-2		Y6		Qx-1		Qx-2		Y6
wavelength	Abs.	wavelength	Abs.	wavelength	Abs.	wavelength	PL	wavelength	PL	wavelength	PL	wavelength	Abs.	wavelength	Abs.	wavelength	Abs.	wavelength	PL	wavelength	PL	wavelength	PL
300	0.27665	300	0.27565	300	0.19514	650	0.00268	650	--	650	0.000459374	300	0.39808	300	0.37647	300	0.25202	770	0.03268	770	0.03025	770	0.01166
301	0.28173	301	0.27654	301	0.20141	651	0.00174	651	0.0012	651	0.000578391	301	0.4048	301	0.37815	301	0.25472	771	0.01153	771	0.02266	771	0.02631
302	0.28617	302	0.27921	302	0.20925	652	0.00194	652	0.00123	652	0.00112	302	0.41007	302	0.37927	302	0.26011	772	0.04124	772	0.00908	772	0.02741
303	0.29061	303	0.28278	303	0.21552	653	0.00105	653	0.00173	653	0.000826202	303	0.41631	303	0.38095	303	0.2655	773	0.02999	773	0.03885	773	0.02196
304	0.29251	304	0.28368	304	0.22257	654	0.00133	654	0.00151	654	0.000437292	304	0.42158	304	0.38151	304	0.27089	774	0.04143	774	0.04096	774	0.02457
305	0.29632	305	0.28546	305	0.22884	655	0.00174	655	0.000212346	655	0.000943997	305	0.42638	305	0.38151	305	0.27763	775	0.02476	775	0.03439	775	0.01818
306	0.29695	306	0.28724	306	0.23433	656	0.00117	656	0.00118	656	0.00067163	306	0.4307	306	0.38095	306	0.28302	776	0.03564	776	0.02931	776	0.02576
307	0.29759	307	0.28903	307	0.23824	657	0.00224	657	0.00166	657	0.000666088	307	0.43453	307	0.38039	307	0.28841	777	0	777	0.03746	777	0.03181
308	0.29695	308	0.28903	308	0.24138	658	0.00153	658	0.000757421	658	0.00092756	308	0.43741	308	0.37927	308	0.2938	778	0.00298	778	0.03475	778	0.02642
309	0.29505	309	0.28992	309	0.24295	659	0.00183	659	0.000937747	659	0.000675455	309	0.43933	309	0.37815	309	0.29784	779	0.00848	779	0	779	0.01737
310	0.29188	310	0.28814	310	0.24373	660	0.000808095	660	0.00119	660	0.000656894	310	0.44077	310	0.37759	310	0.30323	780	0.05292	780	0.0438	780	0.01753
311	0.28744	311	0.28546	311	0.24451	661	0.00142	661	0.00087857	661	0.000519751	311	0.44029	311	0.37591	311	0.30728	781	0.03713	781	0.05189	781	0.02901
312	0.28173	312	0.281	312	0.24373	662	0.0016	662	0.00109	662	0.000887809	312	0.43837	312	0.37367	312	0.31267	782	0.03678	782	0.02949	782	0.01383
313	0.27855	313	0.27654	313	0.24216	663	0.00153	663	0.00131	663	0.000321112	313	0.43645	313	0.37087	313	0.31402	783	0.02229	783	0.0563	783	0.0126
314	0.27284	314	0.27029	314	0.24138	664	0.0022	664	0.00132	664	0.000998976	314	0.43357	314	0.36863	314	0.31671	784	0.00142	784	0.06035	784	0.02076
315	0.26777	315	0.26405	315	0.23981	665	0.00225	665	0.00126	665	0.000567986	315	0.42974	315	0.36471	315	0.31536	785	0.01767	785	0.02921	785	0.02236
316	0.26206	316	0.25781	316	0.23903	666	0.00188	666	0.000758925	666	0.00127	316	0.4259	316	0.36022	316	0.31536	786	0.02963	786	0.03642	786	0.02315
317	0.25698	317	0.25156	317	0.23824	667	0.00161	667	0.00179	667	0.00104	317	0.42158	317	0.35574	317	0.31671	787	0.02992	787	0.05896	787	0.01362
318	0.25254	318	0.24621	318	0.23824	668	0.00221	668	0.00161	668	0.000571724	318	0.41631	318	0.35014	318	0.31671	788	0.01026	788	0.04944	788	0.00922
319	0.24746	319	0.24086	319	0.23824	669	0.00122	669	0.000365518	669	0.000421917	319	0.41007	319	0.34398	319	0.31536	789	0.00844	789	0.05797	789	0.01674
320	0.24302	320	0.23729	320	0.23746	670	0.00128	670	0.00134	670	0.000754706	320	0.40384	320	0.33725	320	0.31402	790	0.03849	790	0.05438	790	0.03096
321	0.23921	321	0.23461	321	0.23824	671	0.00138	671	0.00133	671	0.000568212	321	0.3976	321	0.33109	321	0.31267	791	0.01463	791	0.05234	791	0.000109934
322	0.23477	322	0.23194	322	0.23903	672	0.00145	672	0.00030264	672	0.000621552	322	0.39089	322	0.32437	322	0.31132	792	0.04342	792	0.0471	792	0.02071
323	0.23033	323	0.23015	323	0.23903	673	0.00159	673	0.00174	673	0.000978462	323	0.38465	323	0.31933	323	0.30997	793	0.02735	793	0.05212	793	0.01902
324	0.22652	324	0.22748	324	0.23981	674	0.000838922	674	0.00146	674	0.000816216	324	0.37842	324	0.31485	324	0.30863	794	0.06447	794	0.04289	794	0.01251
325	0.22208	325	0.2248	325	0.2406	675	0.00135	675	0.00191	675	0.000218302	325	0.37074	325	0.3098	325	0.30728	795	0.06189	795	0.05128	795	0
326	0.21764	326	0.22212	326	0.2406	676	0.00189	676	0.000730135	676	0.000804332	326	0.36307	326	0.30588	326	0.30728	796	0.05869	796	0.05463	796	0.03751
327	0.21447	327	0.22034	327	0.2406	677	0.00157	677	0.00201	677	0.000593216	327	0.35683	327	0.30308	327	0.30593	797	0.05918	797	0.07048	797	0.02445
328	0.21066	328	0.21855	328	0.23981	678	0.00211	678	0.000123524	678	0.000766135	328	0.35012	328	0.30084	328	0.30458	798	0.09652	798	0.0706	798	0.00987
329	0.20812	329	0.21677	329	0.23903	679	0.00216	679	0.000966111	679	0.000108561	329	0.34436	329	0.29972	329	0.30323	799	0.07301	799	0.09332	799	0.01776
330	0.20558	330	0.21409	330	0.23746	680	0.00129	680	0.000972828	680	0.000698936	330	0.33813	330	0.29804	330	0.30323	800	0.07462	800	0.09491	800	0.01055
331	0.20305	331	0.21231	331	0.23511	681	0.00231	681	0.00114	681	0.00112	331	0.33285	331	0.29748	331	0.30323	801	0.05385	801	0.09475	801	0.01236
332	0.20178	332	0.21142	332	0.23354	682	0.00237	682	0.0017	682	0.000828086	332	0.32854	332	0.29748	332	0.30189	802	0.06232	802	0.08577	802	0.02517
333	0.20051	333	0.20963	333	0.23119	683	0	683	0.00169	683	0.000764266	333	0.32374	333	0.29692	333	0.30189	803	0.07294	803	0.08192	803	0.01992
334	0.19987	334	0.20785	334	0.22806	684	0.00174	684	0	684	0.000694166	334	0.32038	334	0.29692	334	0.30054	804	0.04492	804	0.10288	804	0.01918
335	0.19924	335	0.20696	335	0.22571	685	0.00111	685	0.000887788	685	0.000871921	335	0.31655	335	0.29692	335	0.29919	805	0.06373	805	0.07438	805	0.02513
336	0.19987	336	0.20607	336	0.22179	686	0.00235	686	0.00149	686	0.000665419	336	0.31415	336	0.29748	336	0.29784	806	0.10517	806	0.10029	806	0.02197
337	0.19987	337	0.20517	337	0.21787	687	0.00143	687	0.000487978	687	0.000471979	337	0.31175	337	0.29804	337	0.2965	807	0.09904	807	0.12254	807	0.01717
338	0.20051	338	0.20428	338	0.21317	688	0.00227	688	0.00103	688	0.000250928	338	0.30983	338	0.2986	338	0.2938	808	0.07135	808	0.0983	808	0.03221
339	0.20114	339	0.20428	339	0.20846	689	0.00159	689	0.000666869	689	0.00091794	339	0.30887	339	0.2986	339	0.29245	809	0.06815	809	0.14095	809	0.02563
340	0.20178	340	0.2025	340	0.20298	690	0.00174	690	0.000939585	690	0.000341025	340	0.30791	340	0.29972	340	0.28841	810	0.12158	810	0.11651	810	0.02121
341	0.20241	341	0.2025	341	0.19749	691	0.00257	691	0.000899064	691	0.000898205	341	0.30743	341	0.29972	341	0.28706	811	0.15783	811	0.18349	811	0.03438
342	0.20305	342	0.20161	342	0.19201	692	0.002	692	0.00146	692	0.00137	342	0.30743	342	0.30028	342	0.28302	812	0.12894	812	0.13796	812	0.03058
343	0.20241	343	0.20161	343	0.18809	693	0.00136	693	0.000958352	693	0.000403786	343	0.30743	343	0.30084	343	0.28032	813	0.11965	813	0.14082	813	0.01563
344	0.20178	344	0.20071	344	0.1826	694	0.00179	694	0.00137	694	0.000959097	344	0.30791	344	0.3014	344	0.27628	814	0.13288	814	0.15097	814	0.01313
345	0.19987	345	0.20071	345	0.17868	695	0.00252	695	0.000693636	695	0.00102	345	0.30887	345	0.3014	345	0.27224	815	0.11319	815	0.16889	815	0.02512
346	0.1986	346	0.20161	346	0.17398	696	0.00147	696	0.00199	696	5.55649e-05	346	0.30935	346	0.30196	346	0.26819	816	0.12158	816	0.17968	816	0.01816
347	0.1967	347	0.20071	347	0.17085	697	0.00248	697	0.00158	697	0.000724774	347	0.31031	347	0.30196	347	0.26415	817	0.17555	817	0.19698	817	0.03459
348	0.19416	348	0.20071	348	0.1685	698	0.00198	698	0.00205	698	0.00139	348	0.31127	348	0.30196	348	0.26011	818	0.19043	818	0.19432	818	0.01945
349	0.19036	349	0.20071	349	0.16614	699	0.000911303	699	0.00113	699	0.000243881	349	0.31175	349	0.30196	349	0.25606	819	0.15317	819	0.20799	819	0.02251
350	0.18782	350	0.19982	350	0.16458	700	0.00181	700	0.00189	700	0.000615611	350	0.31271	350	0.30252	350	0.25202	820	0.19824	820	0.21586	820	0.03354
351	0.18401	351	0.19982	351	0.16301	701	0.00226	701	0.000371222	701	0.000167655	351	0.31271	351	0.30308	351	0.24798	821	0.18955	821	0.25227	821	0.04363
352	0.1802	352	0.19893	352	0.16144	702	0.00217	702	0.00199	702	0.000809023	352	0.31271	352	0.30308	352	0.24394	822	0.18351	822	0.22153	822	0.01292
353	0.17576	353	0.19715	353	0.16066	703	0.00159	703	0.00238	703	0.000263937	353	0.31223	353	0.3042	353	0.23989	823	0.23437	823	0.24823	823	0.03302
354	0.17259	354	0.19358	354	0.15987	704	0.00134	704	0.000900388	704	0.00118	354	0.31127	354	0.30476	354	0.2372	824	0.25896	824	0.25808	824	0.03514
355	0.16878	355	0.19001	355	0.15987	705	0.00284	705	0.00179	705	0.000199049	355	0.31031	355	0.30588	355	0.2345	825	0.27253	825	0.27282	825	0.04463
356	0.16434	356	0.18644	356	0.15909	706	0.00186	706	0.00206	706	0.000119898	356	0.30791	356	0.307	356	0.23046	826	0.28351	826	0.31454	826	0.04683
357	0.1618	357	0.18109	357	0.15831	707	0.00214	707	0.00206	707	0.000182062	357	0.30552	357	0.30756	357	0.22776	827	0.27963	827	0.30694	827	0.03744
358	0.15863	358	0.17574	358	0.15831	708	0.0019	708	0.00191	708	0.00113	358	0.30264	358	0.30756	358	0.22642	828	0.31187	828	0.31549	828	0.02783
359	0.15609	359	0.16949	359	0.15674	709	0.00224	709	0.00159	709	0.00071982	359	0.2988	359	0.30756	359	0.22372	829	0.36101	829	0.33401	829	0.0372
360	0.15292	360	0.16414	360	0.15439	710	0.0029	710	0.00139	710	0.00116	360	0.29448	360	0.307	360	0.22102	830	0.32283	830	0.36396	830	0.04372
361	0.14975	361	0.15879	361	0.15204	711	0.00343	711	0.0021	711	0.000804968	361	0.29017	361	0.30532	361	0.21833	831	0.33368	831	0.37616	831	0.05059
362	0.14848	362	0.15343	362	0.15047	712	0.00246	712	0.00213	712	0.000997305	362	0.28537	362	0.30252	362	0.21429	832	0.36325	832	0.40013	832	0.04928
363	0.14594	363	0.14808	363	0.14812	713	0.00369	713	0.00222	713	0.00124	363	0.28058	363	0.2986	363	0.21159	833	0.41387	833	0.41759	833	0.07468
364	0.14467	364	0.14451	364	0.14498	714	0.00279	714	0.00283	714	0.0011	364	0.2753	364	0.29412	364	0.20755	834	0.42303	834	0.435	834	0.05769
365	0.1434	365	0.14005	365	0.14185	715	0.003	715	0.00166	715	0.000294652	365	0.27002	365	0.28852	365	0.20216	835	0.42004	835	0.43882	835	0.03621
366	0.14213	366	0.13559	366	0.13871	716	0.0029	716	0.00155	716	0.00102	366	0.26523	366	0.28123	366	0.19811	836	0.47936	836	0.46617	836	0.06235
367	0.1415	367	0.13292	367	0.1348	717	0.00206	717	0.00209	717	0.00119	367	0.26043	367	0.27395	367	0.19407	837	0.4983	837	0.46622	837	0.05072
368	0.1415	368	0.12935	368	0.13166	718	0.00273	718	0.00181	718	8.52482e-05	368	0.25659	368	0.26611	368	0.18733	838	0.50382	838	0.49047	838	0.06242
369	0.14023	369	0.12667	369	0.12853	719	0.00337	719	0.00204	719	0.00109	369	0.25276	369	0.2577	369	0.18194	839	0.53087	839	0.52548	839	0.06028
370	0.14086	370	0.124	370	0.12382	720	0.00178	720	0.00191	720	0.00106	370	0.2494	370	0.24986	370	0.17655	840	0.50953	840	0.54372	840	0.07755
371	0.14023	371	0.12221	371	0.11991	721	0.0027	721	0.0018	721	0	371	0.24652	371	0.24146	371	0.16981	841	0.53363	841	0.54969	841	0.06421
372	0.14086	372	0.11954	372	0.11599	722	0.00398	722	0.00209	722	0.000648763	372	0.24412	372	0.23305	372	0.16442	842	0.601	842	0.56944	842	0.07177
373	0.14213	373	0.11864	373	0.11285	723	0.00205	723	0.00184	723	0.00127	373	0.24269	373	0.22633	373	0.15768	843	0.58478	843	0.61055	843	0.07845
374	0.14213	374	0.11597	374	0.10972	724	0.003	724	0.00261	724	0.00111	374	0.24125	374	0.21961	374	0.15229	844	0.65246	844	0.61957	844	0.08076
375	0.14277	375	0.11508	375	0.10658	725	0.00382	725	0.00322	725	0.000723495	375	0.24029	375	0.21289	375	0.1469	845	0.67473	845	0.62683	845	0.07756
376	0.14277	376	0.11329	376	0.10345	726	0.00526	726	0.00317	726	0.00103	376	0.23981	376	0.20672	376	0.14151	846	0.69594	846	0.66945	846	0.08275
377	0.1434	377	0.1124	377	0.1011	727	0.00394	727	0.00316	727	0.0013	377	0.23933	377	0.20168	377	0.13747	847	0.73539	847	0.68867	847	0.0981
378	0.14467	378	0.11151	378	0.09875	728	0.00397	728	0.00211	728	0.000584423	378	0.23981	378	0.1972	378	0.13208	848	0.76362	848	0.71512	848	0.09968
379	0.1453	379	0.11062	379	0.09639	729	0.00441	729	0.00208	729	0.00109	379	0.24029	379	0.19328	379	0.12803	849	0.72877	849	0.7227	849	0.08912
380	0.1453	380	0.10972	380	0.09483	730	0.00425	730	0.00264	730	0.00124	380	0.24125	380	0.18992	380	0.12264	850	0.76252	850	0.73461	850	0.09039
381	0.14657	381	0.10883	381	0.09326	731	0.00403	731	0.00329	731	0.000871571	381	0.24221	381	0.18711	381	0.1186	851	0.82355	851	0.75934	851	0.10808
382	0.14784	382	0.10883	382	0.09248	732	0.00406	732	0.00276	732	0.00153	382	0.24317	382	0.18431	382	0.11456	852	0.80496	852	0.79149	852	0.11387
383	0.14784	383	0.10794	383	0.09091	733	0.00398	733	0.00269	733	0.00208	383	0.24412	383	0.18207	383	0.11051	853	0.84707	853	0.81647	853	0.12068
384	0.14911	384	0.10794	384	0.09013	734	0.00462	734	0.00345	734	0.00133	384	0.24556	384	0.18039	384	0.10782	854	0.87068	854	0.81237	854	0.11325
385	0.14911	385	0.10794	385	0.08934	735	0.00462	735	0.00361	735	0.00111	385	0.247	385	0.17927	385	0.10377	855	0.87204	855	0.85342	855	0.12004
386	0.14911	386	0.10883	386	0.08934	736	0.00514	736	0.00491	736	0.00119	386	0.24892	386	0.17815	386	0.10108	856	0.87419	856	0.86196	856	0.12655
387	0.14848	387	0.10883	387	0.08777	737	0.00481	737	0.00374	737	0.00127	387	0.25036	387	0.17759	387	0.09838	857	0.91602	857	0.87231	857	0.16422
388	0.14784	388	0.10972	388	0.08699	738	0.00491	738	0.00293	738	0.0019	388	0.2518	388	0.17703	388	0.09569	858	0.9258	858	0.8911	858	0.14312
389	0.14721	389	0.11062	389	0.08542	739	0.00584	739	0.00362	739	0.00152	389	0.25372	389	0.17703	389	0.09299	859	0.93317	859	0.91416	859	0.15886
390	0.14594	390	0.11151	390	0.08386	740	0.00534	740	0.00439	740	0.00188	390	0.25468	390	0.17759	390	0.0903	860	0.94176	860	0.9201	860	0.1607
391	0.14404	391	0.1124	391	0.08229	741	0.00622	741	0.00383	741	0.00175	391	0.25564	391	0.17703	391	0.08895	861	0.9628	861	0.92258	861	0.1582
392	0.14213	392	0.11418	392	0.07994	742	0.00657	742	0.00423	742	0.00255	392	0.25659	392	0.17759	392	0.08625	862	0.92403	862	0.9546	862	0.16337
393	0.13959	393	0.11508	393	0.07837	743	0.00747	743	0.00419	743	0.00318	393	0.25707	393	0.17815	393	0.08491	863	0.96139	863	0.92759	863	0.17077
394	0.13769	394	0.11686	394	0.07602	744	0.00749	744	0.00458	744	0.00245	394	0.25707	394	0.17927	394	0.08221	864	0.95965	864	0.95158	864	0.19349
395	0.13388	395	0.11864	395	0.07367	745	0.00781	745	0.00527	745	0.00331	395	0.25659	395	0.18095	395	0.08086	865	0.96687	865	0.95964	865	0.19174
396	0.13071	396	0.12043	396	0.0721	746	0.00744	746	0.00554	746	0.0035	396	0.25564	396	0.18207	396	0.07817	866	0.98981	866	0.98871	866	0.21707
397	0.12754	397	0.12221	397	0.06897	747	0.00891	747	0.00637	747	0.00352	397	0.2542	397	0.18375	397	0.07817	867	0.9817	867	0.96342	867	0.21486
398	0.12437	398	0.1231	398	0.0674	748	0.01016	748	0.00659	748	0.00367	398	0.25228	398	0.18543	398	0.07547	868	0.95691	868	0.99698	868	0.22364
399	0.12119	399	0.12489	399	0.06583	749	0.01056	749	0.00691	749	0.00499	399	0.24988	399	0.18711	399	0.07278	869	0.99196	869	0.98092	869	0.22027
400	0.11739	400	0.12578	400	0.06348	750	0.01118	750	0.0065	750	0.00569	400	0.24652	400	0.1888	400	0.07143	870	1	870	0.98678	870	0.23848
401	0.11421	401	0.12667	401	0.06191	751	0.01246	751	0.00646	751	0.00755	401	0.24269	401	0.19104	401	0.06873	871	0.99327	871	0.98468	871	0.24685
402	0.11041	402	0.12756	402	0.06034	752	0.01301	752	0.00815	752	0.00782	402	0.23837	402	0.19272	402	0.06739	872	0.96925	872	0.98036	872	0.25076
403	0.1066	403	0.12846	403	0.05878	753	0.01528	753	0.00754	753	0.00985	403	0.23357	403	0.1944	403	0.06469	873	0.96659	873	0.97385	873	0.24953
404	0.10279	404	0.12756	404	0.05799	754	0.01762	754	0.00761	754	0.01065	404	0.2283	404	0.19608	404	0.06199	874	0.96395	874	1	874	0.2718
405	0.09962	405	0.12846	405	0.05643	755	0.01756	755	0.0104	755	0.01249	405	0.22254	405	0.19776	405	0.06065	875	0.96426	875	0.99674	875	0.28687
406	0.09581	406	0.12846	406	0.05564	756	0.01894	756	0.01063	756	0.01532	406	0.21727	406	0.19888	406	0.05795	876	0.99297	876	0.97696	876	0.2871
407	0.09137	407	0.12846	407	0.05486	757	0.02287	757	0.01158	757	0.01895	407	0.21103	407	0.20056	407	0.05526	877	0.97979	877	0.96055	877	0.30327
408	0.0882	408	0.12935	408	0.05408	758	0.02557	758	0.01087	758	0.02147	408	0.20528	408	0.20112	408	0.05391	878	0.95687	878	0.96525	878	0.31025
409	0.08439	409	0.12935	409	0.05408	759	0.02678	759	0.01166	759	0.02663	409	0.19952	409	0.20224	409	0.05256	879	0.99188	879	0.95596	879	0.32663
410	0.08185	410	0.13113	410	0.05408	760	0.03249	760	0.01642	760	0.03183	410	0.19424	410	0.20336	410	0.05121	880	0.99313	880	0.95739	880	0.32111
411	0.07868	411	0.13202	411	0.05408	761	0.03686	761	0.01609	761	0.03888	411	0.18897	411	0.20448	411	0.04987	881	0.97046	881	0.96739	881	0.33185
412	0.07614	412	0.13292	412	0.05408	762	0.04121	762	0.01844	762	0.04606	412	0.18417	412	0.20504	412	0.04852	882	0.98317	882	0.93787	882	0.33173
413	0.0736	413	0.1347	413	0.05408	763	0.04585	763	0.02129	763	0.05316	413	0.1789	413	0.20672	413	0.04582	883	0.9659	883	0.94003	883	0.3548
414	0.0717	414	0.13649	414	0.05486	764	0.05126	764	0.02303	764	0.06411	414	0.1741	414	0.20784	414	0.04582	884	0.98171	884	0.9373	884	0.36272
415	0.0698	415	0.13738	415	0.05486	765	0.06012	765	0.02552	765	0.07616	415	0.16978	415	0.20952	415	0.04447	885	0.96679	885	0.92148	885	0.3721
416	0.06789	416	0.14005	416	0.05643	766	0.06942	766	0.02969	766	0.08828	416	0.16595	416	0.21064	416	0.04447	886	0.97412	886	0.92055	886	0.38153
417	0.06726	417	0.14095	417	0.05643	767	0.07866	767	0.0331	767	0.10508	417	0.16211	417	0.21289	417	0.04313	887	0.95031	887	0.89284	887	0.39153
418	0.06599	418	0.14362	418	0.05721	768	0.08998	768	0.03735	768	0.1218	418	0.15875	418	0.21457	418	0.04313	888	0.94071	888	0.88528	888	0.40098
419	0.06536	419	0.1463	419	0.05878	769	0.10216	769	0.04319	769	0.13656	419	0.1554	419	0.21681	419	0.04313	889	0.94125	889	0.88432	889	0.41125
420	0.06536	420	0.14897	420	0.05878	770	0.11136	770	0.04667	770	0.15946	420	0.15252	420	0.21905	420	0.04313	890	0.92205	890	0.89293	890	0.41159
421	0.06472	421	0.15165	421	0.06034	771	0.12948	771	0.0558	771	0.18462	421	0.14964	421	0.22129	421	0.04178	891	0.90309	891	0.88321	891	0.43234
422	0.06472	422	0.15433	422	0.06113	772	0.14953	772	0.06229	772	0.21252	422	0.14724	422	0.22297	422	0.04178	892	0.90203	892	0.85672	892	0.44586
423	0.06472	423	0.15789	423	0.06191	773	0.16864	773	0.07202	773	0.2444	423	0.14484	423	0.22577	423	0.04313	893	0.89843	893	0.8327	893	0.4477
424	0.06472	424	0.15879	424	0.0627	774	0.19147	774	0.08304	774	0.27577	424	0.14341	424	0.22801	424	0.04313	894	0.89699	894	0.83549	894	0.4672
425	0.06536	425	0.16057	425	0.06348	775	0.21438	775	0.09341	775	0.31089	425	0.14149	425	0.23025	425	0.04447	895	0.8876	895	0.84079	895	0.45946
426	0.06536	426	0.16057	426	0.06426	776	0.24145	776	0.10876	776	0.34587	426	0.14005	426	0.23249	426	0.04447	896	0.88306	896	0.82159	896	0.48155
427	0.06599	427	0.16057	427	0.06505	777	0.26576	777	0.12139	777	0.38129	427	0.13861	427	0.23417	427	0.04447	897	0.8655	897	0.80569	897	0.48595
428	0.06536	428	0.15879	428	0.06583	778	0.29891	778	0.13757	778	0.42364	428	0.13765	428	0.23585	428	0.04582	898	0.87922	898	0.78852	898	0.50207
429	0.06536	429	0.157	429	0.06583	779	0.32775	779	0.15911	779	0.46748	429	0.13669	429	0.23697	429	0.04717	899	0.8609	899	0.80564	899	0.51842
430	0.06536	430	0.15254	430	0.06661	780	0.36173	780	0.17863	780	0.50558	430	0.13573	430	0.23866	430	0.04852	900	0.84356	900	0.77824	900	0.52327
431	0.06472	431	0.14897	431	0.0674	781	0.38935	781	0.19846	781	0.53754	431	0.13525	431	0.23866	431	0.04987	901	0.84937	901	0.77926	901	0.53026
432	0.06472	432	0.14451	432	0.06818	782	0.42576	782	0.21933	782	0.5777	432	0.13477	432	0.23866	432	0.05121	902	0.84231	902	0.76858	902	0.54566
433	0.06472	433	0.13916	433	0.06897	783	0.46445	783	0.24806	783	0.62061	433	0.13477	433	0.2381	433	0.05256	903	0.8439	903	0.77244	903	0.55191
434	0.06472	434	0.1347	434	0.06975	784	0.50719	784	0.27275	784	0.66644	434	0.13429	434	0.23641	434	0.05391	904	0.82542	904	0.76293	904	0.56084
435	0.06409	435	0.13024	435	0.07053	785	0.54429	785	0.30547	785	0.69972	435	0.13429	435	0.23417	435	0.05526	905	0.81343	905	0.74503	905	0.56901
436	0.06409	436	0.12489	436	0.07132	786	0.57439	786	0.33958	786	0.74021	436	0.13477	436	0.23193	436	0.0566	906	0.81246	906	0.73958	906	0.57795
437	0.06409	437	0.12043	437	0.0721	787	0.61625	787	0.36886	787	0.77601	437	0.13477	437	0.22857	437	0.05795	907	0.79124	907	0.74353	907	0.59
438	0.06472	438	0.11686	438	0.07367	788	0.65655	788	0.40668	788	0.81217	438	0.13525	438	0.22521	438	0.0593	908	0.79148	908	0.72463	908	0.60118
439	0.06409	439	0.11329	439	0.07445	789	0.69341	789	0.44369	789	0.84266	439	0.13525	439	0.22129	439	0.06065	909	0.8012	909	0.72847	909	0.61203
440	0.06409	440	0.10972	440	0.07524	790	0.72637	790	0.47683	790	0.86548	440	0.13621	440	0.21793	440	0.06199	910	0.79108	910	0.72543	910	0.62081
441	0.06472	441	0.10794	441	0.0768	791	0.76035	791	0.51176	791	0.88563	441	0.13669	441	0.21401	441	0.06334	911	0.78548	911	0.71987	911	0.62819
442	0.06472	442	0.10526	442	0.07837	792	0.78825	792	0.54848	792	0.90569	442	0.13717	442	0.21008	442	0.06469	912	0.76725	912	0.70447	912	0.64471
443	0.06536	443	0.10348	443	0.07915	793	0.82181	793	0.58202	793	0.93029	443	0.13765	443	0.2056	443	0.06604	913	0.76	913	0.71115	913	0.6493
444	0.06599	444	0.10259	444	0.08072	794	0.86009	794	0.62902	794	0.95227	444	0.13813	444	0.20168	444	0.06739	914	0.76754	914	0.69579	914	0.66949
445	0.06662	445	0.1008	445	0.08229	795	0.88916	795	0.6715	795	0.97602	445	0.13861	445	0.19832	445	0.06873	915	0.74818	915	0.69978	915	0.68082
446	0.06789	446	0.09991	446	0.08307	796	0.91134	796	0.71513	796	0.98199	446	0.13957	446	0.19496	446	0.06873	916	0.76207	916	0.69436	916	0.6784
447	0.06853	447	0.09902	447	0.08464	797	0.92141	797	0.742	797	0.97863	447	0.14005	447	0.1916	447	0.07008	917	0.74961	917	0.69202	917	0.69323
448	0.0698	448	0.09902	448	0.08621	798	0.94168	798	0.76506	798	0.98494	448	0.14101	448	0.1888	448	0.07143	918	0.74748	918	0.69497	918	0.7106
449	0.07043	449	0.09902	449	0.08777	799	0.96231	799	0.79652	799	1	449	0.14197	449	0.18599	449	0.07143	919	0.74499	919	0.68599	919	0.72107
450	0.07107	450	0.09902	450	0.08934	800	0.97504	800	0.82907	800	0.99655	450	0.14293	450	0.18319	450	0.07278	920	0.73413	920	0.68892	920	0.72875
451	0.07297	451	0.09902	451	0.09091	801	0.98494	801	0.85394	801	0.99482	451	0.14388	451	0.18039	451	0.07412	921	0.73295	921	0.68254	921	0.74177
452	0.07424	452	0.09991	452	0.09169	802	0.99254	802	0.88337	802	0.99987	452	0.14484	452	0.17815	452	0.07412	922	0.72648	922	0.68569	922	0.74384
453	0.07551	453	0.1008	453	0.09404	803	0.99579	803	0.90793	803	0.97239	453	0.14628	453	0.17591	453	0.07547	923	0.72414	923	0.67951	923	0.7583
454	0.07678	454	0.10169	454	0.09483	804	0.98785	804	0.92122	804	0.96539	454	0.14772	454	0.17479	454	0.07682	924	0.72979	924	0.68177	924	0.76966
455	0.07805	455	0.10169	455	0.09639	805	0.9926	805	0.93532	805	0.97022	455	0.14868	455	0.17311	455	0.07817	925	0.73446	925	0.67864	925	0.77732
456	0.07931	456	0.10348	456	0.09796	806	1	806	0.95451	806	0.96433	456	0.1506	456	0.17143	456	0.07817	926	0.71813	926	0.67508	926	0.78827
457	0.08058	457	0.10437	457	0.09953	807	0.99623	807	0.96871	807	0.95344	457	0.15204	457	0.17031	457	0.07951	927	0.71861	927	0.67576	927	0.79556
458	0.08249	458	0.10526	458	0.10031	808	0.99436	808	0.98303	808	0.95293	458	0.15348	458	0.16975	458	0.08086	928	0.71721	928	0.67592	928	0.80836
459	0.08439	459	0.10705	459	0.10188	809	0.97247	809	1	809	0.92474	459	0.1554	459	0.16919	459	0.08221	929	0.70968	929	0.67528	929	0.81523
460	0.08566	460	0.10794	460	0.10345	810	0.95495	810	0.98647	810	0.89895	460	0.15731	460	0.16863	460	0.08356	930	0.71641	930	0.68424	930	0.83449
461	0.0882	461	0.10883	461	0.10423	811	0.94688	811	0.98119	811	0.90312	461	0.15923	461	0.16807	461	0.08491	931	0.71136	931	0.68446	931	0.84819
462	0.0901	462	0.11062	462	0.1058	812	0.94682	812	0.98104	812	0.89272	462	0.16163	462	0.16751	462	0.08625	932	0.70579	932	0.68348	932	0.84572
463	0.09137	463	0.11151	463	0.10658	813	0.93199	813	0.99154	813	0.86368	463	0.16355	463	0.16807	463	0.0876	933	0.70569	933	0.68726	933	0.85444
464	0.09391	464	0.11418	464	0.10815	814	0.91367	814	0.98281	814	0.85815	464	0.16547	464	0.16807	464	0.08895	934	0.69901	934	0.68963	934	0.86331
465	0.09581	465	0.11508	465	0.10972	815	0.89266	815	0.97617	815	0.83905	465	0.16787	465	0.16863	465	0.0903	935	0.70777	935	0.68854	935	0.85993
466	0.09772	466	0.11686	466	0.1105	816	0.88566	816	0.96311	816	0.82227	466	0.16978	466	0.16863	466	0.09164	936	0.69506	936	0.68519	936	0.87858
467	0.09962	467	0.11864	467	0.11129	817	0.87823	817	0.95524	817	0.82661	467	0.17218	467	0.16919	467	0.09434	937	0.70118	937	0.6954	937	0.88578
468	0.10152	468	0.12043	468	0.11207	818	0.85799	818	0.95577	818	0.80393	468	0.17458	468	0.17031	468	0.09704	938	0.70962	938	0.69578	938	0.8896
469	0.10343	469	0.12221	469	0.11285	819	0.82483	819	0.93589	819	0.7691	469	0.17698	469	0.17087	469	0.09838	939	0.71736	939	0.69348	939	0.88664
470	0.10533	470	0.1231	470	0.11442	820	0.80282	820	0.90744	820	0.75641	470	0.17938	470	0.17199	470	0.09973	940	0.69648	940	0.7004	940	0.89677
471	0.10723	471	0.12489	471	0.1152	821	0.79545	821	0.88907	821	0.74673	471	0.18225	471	0.17311	471	0.10243	941	0.70419	941	0.69804	941	0.90019
472	0.10914	472	0.12667	472	0.1152	822	0.78291	822	0.88254	822	0.73362	472	0.18465	472	0.17479	472	0.10377	942	0.71536	942	0.69337	942	0.91076
473	0.11104	473	0.12846	473	0.11599	823	0.77401	823	0.8672	823	0.72717	473	0.18657	473	0.17591	473	0.10512	943	0.69921	943	0.70264	943	0.92353
474	0.11231	474	0.13024	474	0.11677	824	0.75811	824	0.85861	824	0.72498	474	0.18945	474	0.17759	474	0.10782	944	0.70829	944	0.70303	944	0.92932
475	0.11358	475	0.13113	475	0.11677	825	0.74007	825	0.85301	825	0.70926	475	0.19185	475	0.17871	475	0.11051	945	0.7231	945	0.70096	945	0.93064
476	0.11485	476	0.13202	476	0.11677	826	0.72594	826	0.83337	826	0.68917	476	0.19472	476	0.18095	476	0.11186	946	0.71055	946	0.69985	946	0.94213
477	0.11612	477	0.13381	477	0.11755	827	0.70612	827	0.8117	827	0.67894	477	0.1976	477	0.18263	477	0.11321	947	0.71302	947	0.70164	947	0.941
478	0.11739	478	0.1347	478	0.11755	828	0.69013	828	0.79059	828	0.66213	478	0.2	478	0.18431	478	0.1159	948	0.72155	948	0.69814	948	0.94948
479	0.11865	479	0.13559	479	0.11755	829	0.67691	829	0.77084	829	0.65601	479	0.20288	479	0.18655	479	0.11725	949	0.7159	949	0.70242	949	0.9554
480	0.11992	480	0.13649	480	0.11677	830	0.66614	830	0.76117	830	0.6588	480	0.20576	480	0.1888	480	0.11995	950	0.71854	950	0.70207	950	0.95822
481	0.12056	481	0.13649	481	0.11755	831	0.66361	831	0.75054	831	0.64884	481	0.20863	481	0.19048	481	0.12129	951	0.72114	951	0.69754	951	0.96131
482	0.12183	482	0.13738	482	0.11677	832	0.64785	832	0.74554	832	0.63649	482	0.21151	482	0.19328	482	0.12399	952	0.72773	952	0.69965	952	0.96888
483	0.12246	483	0.13738	483	0.11677	833	0.63777	833	0.7324	833	0.63786	483	0.21439	483	0.19552	483	0.12534	953	0.72856	953	0.70899	953	0.96564
484	0.12246	484	0.13827	484	0.11599	834	0.63094	834	0.71592	834	0.63225	484	0.21727	484	0.19776	484	0.12803	954	0.7332	954	0.69972	954	0.96515
485	0.1231	485	0.13827	485	0.11599	835	0.6109	835	0.70465	835	0.61375	485	0.22014	485	0.2	485	0.12938	955	0.73673	955	0.69783	955	0.97979
486	0.12373	486	0.13827	486	0.1152	836	0.59529	836	0.6872	836	0.60614	486	0.22302	486	0.20224	486	0.13073	956	0.73967	956	0.70285	956	0.97891
487	0.12373	487	0.13916	487	0.11442	837	0.58714	837	0.66901	837	0.59577	487	0.22542	487	0.20448	487	0.13342	957	0.74937	957	0.69473	957	0.97591
488	0.12373	488	0.13827	488	0.11442	838	0.57015	838	0.64903	838	0.58668	488	0.22782	488	0.20728	488	0.13477	958	0.7609	958	0.69256	958	0.98915
489	0.12437	489	0.13916	489	0.11285	839	0.5619	839	0.64094	839	0.58583	489	0.2307	489	0.20952	489	0.13612	959	0.74822	959	0.69762	959	0.9903
490	0.12437	490	0.13916	490	0.11285	840	0.55213	840	0.62356	840	0.57699	490	0.23261	490	0.2112	490	0.13881	960	0.75825	960	0.69454	960	0.99255
491	0.125	491	0.13916	491	0.11207	841	0.55164	841	0.61707	841	0.57125	491	0.23453	491	0.21345	491	0.14016	961	0.77089	961	0.69143	961	0.99529
492	0.125	492	0.13916	492	0.11129	842	0.5447	842	0.60832	842	0.57286	492	0.23645	492	0.21569	492	0.14151	962	0.76999	962	0.69209	962	0.99264
493	0.125	493	0.13916	493	0.1105	843	0.53098	843	0.59917	843	0.56837	493	0.23837	493	0.21737	493	0.14286	963	0.77461	963	0.68494	963	0.99477
494	0.12563	494	0.13916	494	0.10972	844	0.52672	844	0.59081	844	0.55803	494	0.23981	494	0.21905	494	0.1442	964	0.77417	964	0.68302	964	0.99828
495	0.12563	495	0.14005	495	0.10893	845	0.5155	845	0.57804	845	0.55381	495	0.24125	495	0.22073	495	0.1442	965	0.77282	965	0.68724	965	1
496	0.12627	496	0.14005	496	0.10815	846	0.51519	846	0.56499	846	0.55841	496	0.24269	496	0.22185	496	0.14555	966	0.76935	966	0.67904	966	0.99897
497	0.12627	497	0.14005	497	0.10737	847	0.51391	847	0.56271	847	0.55462	497	0.24365	497	0.22353	497	0.1469	967	0.77828	967	0.66208	967	0.99848
498	0.1269	498	0.14095	498	0.10658	848	0.5031	848	0.55475	848	0.55144	498	0.2446	498	0.22409	498	0.14825	968	0.78253	968	0.66049	968	0.99805
499	0.12627	499	0.14095	499	0.1058	849	0.4966	849	0.55023	849	0.54408	499	0.24556	499	0.22577	499	0.14825	969	0.78927	969	0.6531	969	0.99757
500	0.1269	500	0.14095	500	0.10502	850	0.48654	850	0.53576	850	0.53543	500	0.24604	500	0.22633	500	0.1496	970	0.79513	970	0.64382	970	0.99681
501	0.12754	501	0.14184	501	0.10345	851	0.48485	851	0.52884	851	0.53417	501	0.24652	501	0.22745	501	0.15094	971	0.79147	971	0.64531	971	0.99529
502	0.12754	502	0.14273	502	0.10266	852	0.47753	852	0.51951	852	0.53308	502	0.247	502	0.22801	502	0.15094	972	0.80351	972	0.64228	972	0.98418
503	0.1269	503	0.14273	503	0.10188	853	0.4785	853	0.51492	853	0.5231	503	0.247	503	0.22913	503	0.15229	973	0.81448	973	0.64134	973	0.98382
504	0.12754	504	0.14273	504	0.1011	854	0.47095	854	0.50524	854	0.52365	504	0.247	504	0.22969	504	0.15364	974	0.8149	974	0.62879	974	0.98037
505	0.1269	505	0.14362	505	0.10031	855	0.47134	855	0.50373	855	0.5221	505	0.24748	505	0.23025	505	0.15364	975	0.80866	975	0.63097	975	0.97841
506	0.1269	506	0.14362	506	0.09953	856	0.46962	856	0.50115	856	0.52087	506	0.24748	506	0.23081	506	0.15364	976	0.82442	976	0.61966	976	0.97681
507	0.1269	507	0.14362	507	0.09796	857	0.46228	857	0.49976	857	0.51468	507	0.24748	507	0.23137	507	0.15499	977	0.83152	977	0.61345	977	0.9738
508	0.12627	508	0.14362	508	0.09796	858	0.46163	858	0.49376	858	0.51429	508	0.247	508	0.23249	508	0.15499	978	0.81566	978	0.61124	978	0.97217
509	0.12563	509	0.14362	509	0.09639	859	0.45842	859	0.48589	859	0.50961	509	0.24748	509	0.23305	509	0.15633	979	0.83014	979	0.61307	979	0.96763
510	0.125	510	0.14362	510	0.09639	860	0.45776	860	0.48151	860	0.50697	510	0.247	510	0.23361	510	0.15633	980	0.84713	980	0.59778	980	0.97228
511	0.12373	511	0.14273	511	0.09483	861	0.45743	861	0.48161	861	0.50795	511	0.247	511	0.23417	511	0.15633	981	0.83864	981	0.59888	981	0.97023
512	0.1231	512	0.14273	512	0.09404	862	0.45126	862	0.47941	862	0.50251	512	0.247	512	0.23473	512	0.15768	982	0.84603	982	0.5924	982	0.968
513	0.12183	513	0.14184	513	0.09326	863	0.44714	863	0.4787	863	0.49443	513	0.247	513	0.23529	513	0.15768	983	0.85419	983	0.5804	983	0.96676
514	0.12056	514	0.14005	514	0.09326	864	0.44323	864	0.47184	864	0.48863	514	0.24652	514	0.23641	514	0.15768	984	0.86091	984	0.57582	984	0.96915
515	0.11929	515	0.13916	515	0.09169	865	0.44349	865	0.4641	865	0.48725	515	0.24652	515	0.23697	515	0.15768	985	0.85418	985	0.57249	985	0.95902
516	0.11739	516	0.13827	516	0.09091	866	0.44074	866	0.46195	866	0.48084	516	0.24652	516	0.2381	516	0.15768	986	0.85656	986	0.5612	986	0.95564
517	0.11612	517	0.13649	517	0.09091	867	0.4389	867	0.46018	867	0.47761	517	0.24652	517	0.23866	517	0.15903	987	0.86486	987	0.55962	987	0.95458
518	0.11421	518	0.13559	518	0.09013	868	0.43652	868	0.45692	868	0.48271	518	0.24604	518	0.23978	518	0.15903	988	0.85455	988	0.55093	988	0.9439
519	0.11231	519	0.13381	519	0.09013	869	0.43311	869	0.45482	869	0.46873	519	0.24604	519	0.24034	519	0.15903	989	0.8609	989	0.54144	989	0.94198
520	0.11104	520	0.13202	520	0.08934	870	0.42963	870	0.45384	870	0.46589	520	0.24556	520	0.2409	520	0.15768	990	0.86081	990	0.53878	990	0.94114
521	0.10977	521	0.13024	521	0.08934	871	0.42883	871	0.45237	871	0.46376	521	0.24556	521	0.24202	521	0.15903	991	0.86983	991	0.53501	991	0.93415
522	0.10787	522	0.12846	522	0.08934	872	0.42565	872	0.44846	872	0.45396	522	0.24508	522	0.24202	522	0.15903	992	0.87178	992	0.52641	992	0.92714
523	0.10596	523	0.12667	523	0.08934	873	0.41796	873	0.44357	873	0.44947	523	0.2446	523	0.24258	523	0.15768	993	0.86194	993	0.52227	993	0.92373
524	0.1047	524	0.12489	524	0.08934	874	0.42099	874	0.44009	874	0.44821	524	0.24412	524	0.24314	524	0.15768	994	0.86622	994	0.51509	994	0.91212
525	0.10406	525	0.12221	525	0.08934	875	0.41828	875	0.44128	875	0.4466	525	0.24412	525	0.2437	525	0.15768	995	0.86542	995	0.50595	995	0.9116
526	0.10216	526	0.12132	526	0.09013	876	0.4122	876	0.44141	876	0.43608	526	0.24317	526	0.2437	526	0.15768	996	0.87074	996	0.50249	996	0.90717
527	0.10089	527	0.11954	527	0.09013	877	0.40964	877	0.43572	877	0.43259	527	0.24269	527	0.2437	527	0.15768	997	0.86117	997	0.49479	997	0.90139
528	0.10025	528	0.11775	528	0.09091	878	0.40421	878	0.43046	878	0.42461	528	0.24173	528	0.24314	528	0.15768	998	0.85671	998	0.48622	998	0.89624
529	0.09962	529	0.11597	529	0.09169	879	0.40298	879	0.42806	879	0.41889	529	0.24125	529	0.24314	529	0.15768	999	0.85742	999	0.48312	999	0.88646
530	0.09835	530	0.11508	530	0.09248	880	0.40062	880	0.42551	880	0.41673	530	0.23981	530	0.24258	530	0.15768	1000	0.85567	1000	0.47605	1000	0.87813
531	0.09772	531	0.11329	531	0.09404	881	0.39467	881	0.42145	881	0.40857	531	0.23933	531	0.24202	531	0.15768	1001	0.84794	1001	0.4694	1001	0.87428
532	0.09708	532	0.1124	532	0.09483	882	0.3899	882	0.41954	882	0.40069	532	0.23837	532	0.24146	532	0.15633	1002	0.85063	1002	0.46621	1002	0.86746
533	0.09645	533	0.11151	533	0.09639	883	0.38761	883	0.41116	883	0.39747	533	0.23693	533	0.24034	533	0.15633	1003	0.8401	1003	0.46102	1003	0.86154
534	0.09645	534	0.11062	534	0.09718	884	0.3823	884	0.40953	884	0.39355	534	0.23597	534	0.23922	534	0.15633	1004	0.83997	1004	0.44979	1004	0.85068
535	0.09645	535	0.11062	535	0.09875	885	0.38252	885	0.4076	885	0.38362	535	0.23453	535	0.23754	535	0.15499	1005	0.83839	1005	0.4449	1005	0.84816
536	0.09645	536	0.10972	536	0.10031	886	0.3793	886	0.4073	886	0.38235	536	0.23309	536	0.23641	536	0.15499	1006	0.83419	1006	0.44248	1006	0.84231
537	0.09708	537	0.10972	537	0.10188	887	0.37591	887	0.40536	887	0.37882	537	0.23165	537	0.23473	537	0.15364	1007	0.82909	1007	0.43186	1007	0.83132
538	0.09708	538	0.10972	538	0.10345	888	0.37445	888	0.40446	888	0.36962	538	0.2307	538	0.23305	538	0.15364	1008	0.82111	1008	0.42656	1008	0.82442
539	0.09772	539	0.10972	539	0.1058	889	0.36947	889	0.40148	889	0.36742	539	0.22878	539	0.23081	539	0.15364	1009	0.82192	1009	0.42152	1009	0.81653
540	0.09835	540	0.10972	540	0.10737	890	0.36643	890	0.3972	890	0.36509	540	0.22734	540	0.22913	540	0.15364	1010	0.81126	1010	0.41161	1010	0.81199
541	0.09898	541	0.11062	541	0.10893	891	0.36273	891	0.39595	891	0.35503	541	0.2259	541	0.22689	541	0.15229	1011	0.80203	1011	0.40869	1011	0.80715
542	0.10025	542	0.11151	542	0.1105	892	0.35757	892	0.39114	892	0.35024	542	0.22446	542	0.22521	542	0.15229	1012	0.79868	1012	0.40763	1012	0.79821
543	0.10089	543	0.1124	543	0.11207	893	0.35318	893	0.38691	893	0.3472	543	0.22302	543	0.22297	543	0.15094	1013	0.79789	1013	0.3992	1013	0.78944
544	0.10216	544	0.11329	544	0.11364	894	0.34668	894	0.38496	894	0.33795	544	0.22158	544	0.22129	544	0.15094	1014	0.79028	1014	0.39385	1014	0.78487
545	0.10343	545	0.11418	545	0.1152	895	0.34562	895	0.38011	895	0.3331	545	0.22062	545	0.21905	545	0.15094	1015	0.77958	1015	0.38555	1015	0.781
546	0.1047	546	0.11597	546	0.11677	896	0.33999	896	0.37531	896	0.32903	546	0.21918	546	0.21737	546	0.15094	1016	0.78152	1016	0.38432	1016	0.77467
547	0.1066	547	0.11686	547	0.11834	897	0.33195	897	0.37231	897	0.32007	547	0.21823	547	0.21569	547	0.1496	1017	0.77244	1017	0.37939	1017	0.7687
548	0.10787	548	0.11864	548	0.11991	898	0.32741	898	0.36727	898	0.3135	548	0.21727	548	0.21345	548	0.1496	1018	0.77247	1018	0.37437	1018	0.7632
549	0.10977	549	0.11954	549	0.12147	899	0.32359	899	0.36247	899	0.31038	549	0.21631	549	0.21232	549	0.1496	1019	0.76066	1019	0.36731	1019	0.75304
550	0.11104	550	0.12132	550	0.12304	900	0.31889	900	0.35742	900	0.30461	550	0.21535	550	0.21008	550	0.1496	1020	0.74626	1020	0.35899	1020	0.74414
551	0.11231	551	0.1231	551	0.12382	901	0.3155	901	0.35315	901	0.29582	551	0.21487	551	0.20896	551	0.1496	1021	0.74857	1021	0.35344	1021	0.74114
552	0.11421	552	0.12489	552	0.12539	902	0.309	902	0.348	902	0.29293	552	0.21391	552	0.20728	552	0.1496	1022	0.73864	1022	0.35253	1022	0.73806
553	0.11548	553	0.12667	553	0.12696	903	0.30459	903	0.34506	903	0.28771	553	0.21343	553	0.20616	553	0.1496	1023	0.72629	1023	0.35033	1023	0.72892
554	0.11739	554	0.12846	554	0.12853	904	0.30252	904	0.34031	904	0.28069	554	0.21343	554	0.20504	554	0.1496	1024	0.72018	1024	0.34691	1024	0.73047
555	0.11865	555	0.13024	555	0.13009	905	0.29694	905	0.33579	905	0.27721	555	0.21295	555	0.20448	555	0.1496	1025	0.71322	1025	0.33672	1025	0.72284
556	0.12056	556	0.13113	556	0.13088	906	0.29028	906	0.33201	906	0.27251	556	0.21247	556	0.20336	556	0.1496	1026	0.70944	1026	0.33454	1026	0.72067
557	0.12119	557	0.13292	557	0.13245	907	0.2849	907	0.32555	907	0.26321	557	0.21247	557	0.2028	557	0.15094	1027	0.69292	1027	0.32696	1027	0.71155
558	0.1231	558	0.1347	558	0.13401	908	0.28009	908	0.31861	908	0.25863	558	0.21295	558	0.20224	558	0.15094	1028	0.68711	1028	0.32064	1028	0.70414
559	0.12437	559	0.13559	559	0.13558	909	0.2735	909	0.31523	909	0.25531	559	0.21295	559	0.20224	559	0.15229	1029	0.68392	1029	0.31802	1029	0.70167
560	0.12563	560	0.13738	560	0.13715	910	0.26893	910	0.30914	910	0.24743	560	0.21295	560	0.20224	560	0.15229	1030	0.66234	1030	0.31176	1030	0.69753
561	0.1269	561	0.13827	561	0.1395	911	0.26347	911	0.30467	911	0.24171	561	0.21343	561	0.20224	561	0.15229	1031	0.66298	1031	0.30828	1031	0.69221
562	0.12817	562	0.13916	562	0.14107	912	0.25817	912	0.29839	912	0.23915	562	0.21391	562	0.20224	562	0.15364	1032	0.65471	1032	0.30735	1032	0.67663
563	0.12944	563	0.14005	563	0.14342	913	0.25508	913	0.29372	913	0.23373	563	0.21439	563	0.2028	563	0.15499	1033	0.63691	1033	0.29803	1033	0.67981
564	0.13071	564	0.14095	564	0.14577	914	0.24862	914	0.28939	914	0.22844	564	0.21535	564	0.20336	564	0.15633	1034	0.6353	1034	0.29443	1034	0.67395
565	0.13198	565	0.14273	565	0.14812	915	0.24376	915	0.28473	915	0.22604	565	0.21583	565	0.20392	565	0.15768	1035	0.62935	1035	0.29431	1035	0.66581
566	0.13325	566	0.14273	566	0.15047	916	0.23824	916	0.27794	916	0.21806	566	0.21679	566	0.20504	566	0.15768	1036	0.60956	1036	0.2849	1036	0.66541
567	0.13452	567	0.14451	567	0.15361	917	0.23296	917	0.27269	917	0.21335	567	0.21775	567	0.20616	567	0.16038	1037	0.61136	1037	0.28404	1037	0.66521
568	0.13515	568	0.14541	568	0.15674	918	0.22791	918	0.26767	918	0.21032	568	0.21871	568	0.20728	568	0.16173	1038	0.60581	1038	0.27862	1038	0.65649
569	0.13642	569	0.1463	569	0.15987	919	0.2225	919	0.26075	919	0.20482	569	0.21966	569	0.2084	569	0.16307	1039	0.58663	1039	0.27597	1039	0.65126
570	0.13832	570	0.14719	570	0.16301	920	0.21823	920	0.25642	920	0.2004	570	0.22062	570	0.21008	570	0.16442	1040	0.5888	1040	0.2731	1040	0.64245
571	0.13959	571	0.14897	571	0.16693	921	0.21429	921	0.25056	921	0.19719	571	0.22206	571	0.2112	571	0.16577	1041	0.58229	1041	0.26943	1041	0.63726
572	0.1415	572	0.14987	572	0.17085	922	0.21078	922	0.24627	922	0.19284	572	0.22302	572	0.21289	572	0.16846	1042	0.56389	1042	0.26458	1042	0.6345
573	0.14277	573	0.15076	573	0.17476	923	0.20611	923	0.24242	923	0.18765	573	0.22446	573	0.21513	573	0.16981	1043	0.56086	1043	0.26522	1043	0.6341
574	0.1453	574	0.15254	574	0.17947	924	0.20217	924	0.237	924	0.18465	574	0.2259	574	0.21681	574	0.17251	1044	0.55807	1044	0.25911	1044	0.62391
575	0.14721	575	0.15433	575	0.18417	925	0.19704	925	0.23304	925	0.18113	575	0.22734	575	0.21905	575	0.1752	1045	0.5432	1045	0.2534	1045	0.62432
576	0.14975	576	0.157	576	0.18809	926	0.19295	926	0.22715	926	0.17548	576	0.22878	576	0.22129	576	0.17655	1046	0.53612	1046	0.24838	1046	0.62003
577	0.15228	577	0.15879	577	0.19279	927	0.1882	927	0.22178	927	0.17243	577	0.23022	577	0.22353	577	0.17925	1047	0.53116	1047	0.24265	1047	0.61549
578	0.15482	578	0.16057	578	0.19749	928	0.18452	928	0.21704	928	0.16946	578	0.23213	578	0.22577	578	0.18194	1048	0.52119	1048	0.24299	1048	0.60924
579	0.15799	579	0.16325	579	0.20298	929	0.18022	929	0.21272	929	0.16467	579	0.23357	579	0.22857	579	0.18464	1049	0.51209	1049	0.23754	1049	0.61119
580	0.16117	580	0.16592	580	0.20768	930	0.17603	930	0.20844	930	0.16157	580	0.23549	580	0.23137	580	0.18868	1050	0.50778	1050	0.23534	1050	0.60411
581	0.16497	581	0.1686	581	0.21238	931	0.17267	931	0.20264	931	0.15839	581	0.23693	581	0.23361	581	0.19137	1051	0.49665	1051	0.23134	1051	0.59762
582	0.16878	582	0.17217	582	0.21787	932	0.1692	932	0.19897	932	0.15415	582	0.23885	582	0.23697	582	0.19407	1052	0.49028	1052	0.23236	1052	0.60183
583	0.17259	583	0.17574	583	0.22179	933	0.16554	933	0.19544	933	0.15125	583	0.24029	583	0.23922	583	0.19677	1053	0.48883	1053	0.22473	1053	0.59087
584	0.17703	584	0.1802	584	0.22649	934	0.16162	934	0.191	934	0.1498	584	0.24269	584	0.24258	584	0.19946	1054	0.47903	1054	0.22026	1054	0.58544
585	0.18147	585	0.18376	585	0.23119	935	0.15748	935	0.18668	935	0.1454	585	0.2446	585	0.24538	585	0.2035	1055	0.47434	1055	0.21832	1055	0.58209
586	0.18591	586	0.18822	586	0.23511	936	0.15368	936	0.18212	936	0.14137	586	0.24652	586	0.24874	586	0.20755	1056	0.46445	1056	0.21482	1056	0.58417
587	0.19099	587	0.19269	587	0.23824	937	0.1512	937	0.17831	937	0.14083	587	0.24892	587	0.2521	587	0.21159	1057	0.45588	1057	0.21668	1057	0.57526
588	0.19607	588	0.19804	588	0.24138	938	0.14797	938	0.17442	938	0.13708	588	0.25084	588	0.2549	588	0.21563	1058	0.45065	1058	0.21327	1058	0.57566
589	0.20178	589	0.2025	589	0.24451	939	0.14456	939	0.17107	939	0.13353	589	0.25324	589	0.25882	589	0.21833	1059	0.44682	1059	0.21041	1059	0.57284
590	0.20749	590	0.20785	590	0.24687	940	0.14106	940	0.16677	940	0.13212	590	0.25516	590	0.26218	590	0.22237	1060	0.43647	1060	0.20582	1060	0.56482
591	0.21193	591	0.2132	591	0.24922	941	0.13779	941	0.16286	941	0.12948	591	0.25755	591	0.26555	591	0.22642	1061	0.42672	1061	0.20353	1061	0.56144
592	0.21764	592	0.21855	592	0.25078	942	0.13479	942	0.15934	942	0.1263	592	0.25995	592	0.26947	592	0.23046	1062	0.42493	1062	0.19774	1062	0.55875
593	0.22335	593	0.22391	593	0.25157	943	0.13251	943	0.15614	943	0.12516	593	0.26283	593	0.27283	593	0.2345	1063	0.42095	1063	0.19718	1063	0.55294
594	0.22843	594	0.23015	594	0.25235	944	0.13002	944	0.15276	944	0.12247	594	0.26523	594	0.27675	594	0.23854	1064	0.41517	1064	0.19593	1064	0.55072
595	0.2335	595	0.2355	595	0.25235	945	0.12672	945	0.14908	945	0.11902	595	0.26763	595	0.28067	595	0.24259	1065	0.40613	1065	0.19484	1065	0.54644
596	0.23858	596	0.24086	596	0.25235	946	0.12412	946	0.14612	946	0.11753	596	0.2705	596	0.28459	596	0.24798	1066	0.40563	1066	0.19006	1066	0.5438
597	0.24365	597	0.2471	597	0.25157	947	0.12199	947	0.14281	947	0.11527	597	0.27338	597	0.28908	597	0.25202	1067	0.39605	1067	0.1893	1067	0.53324
598	0.24873	598	0.25245	598	0.25	948	0.12	948	0.13985	948	0.11297	598	0.27626	598	0.29356	598	0.25741	1068	0.38625	1068	0.1848	1068	0.53579
599	0.25317	599	0.25781	599	0.24843	949	0.11712	949	0.1367	949	0.11138	599	0.27914	599	0.29804	599	0.26146	1069	0.38623	1069	0.18009	1069	0.52763
600	0.25698	600	0.26316	600	0.24687	950	0.11486	950	0.13282	950	0.11057	600	0.28249	600	0.30252	600	0.2655	1070	0.37877	1070	0.18139	1070	0.524
601	0.26079	601	0.2694	601	0.24451	951	0.11214	951	0.13066	951	0.10679	601	0.28537	601	0.30756	601	0.27089	1071	0.36776	1071	0.18069	1071	0.51996
602	0.26396	602	0.27386	602	0.24138	952	0.11042	952	0.12821	952	0.1052	602	0.28873	602	0.31261	602	0.27628	1072	0.3703	1072	0.17448	1072	0.51313
603	0.2665	603	0.27832	603	0.23903	953	0.10748	953	0.12507	953	0.10447	603	0.29209	603	0.31765	603	0.28032	1073	0.3548	1073	0.17378	1073	0.5062
604	0.26904	604	0.28189	604	0.23511	954	0.10576	954	0.12244	954	0.10149	604	0.29544	604	0.32269	604	0.28571	1074	0.35531	1074	0.17162	1074	0.50789
605	0.2703	605	0.28457	605	0.23197	955	0.10356	955	0.11979	955	0.10024	605	0.2988	605	0.32773	605	0.29111	1075	0.34446	1075	0.16921	1075	0.5009
606	0.27157	606	0.28724	606	0.22806	956	0.10183	956	0.11729	956	0.09953	606	0.30216	606	0.33333	606	0.29515	1076	0.33935	1076	0.16848	1076	0.49849
607	0.27157	607	0.28992	607	0.22492	957	0.09958	957	0.11612	957	0.0969	607	0.30552	607	0.33838	607	0.30054	1077	0.34143	1077	0.16705	1077	0.49262
608	0.27157	608	0.2917	608	0.22179	958	0.09811	958	0.11288	958	0.09518	608	0.30887	608	0.34398	608	0.30593	1078	0.33493	1078	0.1614	1078	0.49074
609	0.27094	609	0.2926	609	0.21787	959	0.09592	959	0.11116	959	0.09506	609	0.31223	609	0.34958	609	0.31132	1079	0.32448	1079	0.16243	1079	0.48048
610	0.26967	610	0.2926	610	0.21473	960	0.09427	960	0.1091	960	0.09267	610	0.31559	610	0.35462	610	0.31671	1080	0.32741	1080	0.159	1080	0.47901
611	0.26777	611	0.2926	611	0.2116	961	0.09288	961	0.10676	961	0.0911	611	0.31847	611	0.36022	611	0.3221	1081	0.31738	1081	0.16217	1081	0.47381
612	0.26523	612	0.2917	612	0.20768	962	0.09152	962	0.10459	962	0.09066	612	0.32182	612	0.36583	612	0.32615	1082	0.31739	1082	0.15654	1082	0.46671
613	0.26269	613	0.28992	613	0.20533	963	0.08986	963	0.10332	963	0.08966	613	0.3247	613	0.37143	613	0.33154	1083	0.3106	1083	0.15565	1083	0.46197
614	0.25952	614	0.28814	614	0.20219	964	0.08781	964	0.10101	964	0.08741	614	0.32758	614	0.37591	614	0.33693	1084	0.30456	1084	0.15283	1084	0.4561
615	0.25635	615	0.28546	615	0.19984	965	0.08638	965	0.09922	965	0.08656	615	0.32998	615	0.38151	615	0.34232	1085	0.3045	1085	0.15058	1085	0.45008
616	0.25254	616	0.28368	616	0.19749	966	0.08472	966	0.09649	966	0.08485	616	0.33285	616	0.38655	616	0.34771	1086	0.29957	1086	0.15096	1086	0.44657
617	0.24873	617	0.28011	617	0.19592	967	0.08289	967	0.09478	967	0.0824	617	0.33525	617	0.39216	617	0.3531	1087	0.29102	1087	0.14803	1087	0.43926
618	0.24365	618	0.27654	618	0.19357	968	0.08091	968	0.09284	968	0.08142	618	0.33717	618	0.39664	618	0.35714	1088	0.28726	1088	0.14793	1088	0.43428
619	0.23985	619	0.27208	619	0.19279	969	0.07981	969	0.09107	969	0.08	619	0.33957	619	0.40112	619	0.36253	1089	0.2911	1089	0.14818	1089	0.43178
620	0.23541	620	0.26762	620	0.19122	970	0.07857	970	0.08924	970	0.07822	620	0.34149	620	0.40616	620	0.36792	1090	0.28392	1090	0.14307	1090	0.4278
621	0.2316	621	0.26316	621	0.19122	971	0.07736	971	0.08769	971	0.07787	621	0.34293	621	0.41064	621	0.37197	1091	0.28047	1091	0.14172	1091	0.41713
622	0.22716	622	0.2587	622	0.19044	972	0.0773	972	0.08649	972	0.07689	622	0.34484	622	0.41457	622	0.37736	1092	0.26898	1092	0.14114	1092	0.41529
623	0.22208	623	0.25335	623	0.19044	973	0.07563	973	0.08546	973	0.0753	623	0.34628	623	0.41849	623	0.3814	1093	0.26978	1093	0.14014	1093	0.41236
624	0.21827	624	0.24888	624	0.19122	974	0.07428	974	0.08377	974	0.07469	624	0.34772	624	0.42241	624	0.38679	1094	0.26549	1094	0.13934	1094	0.40267
625	0.21447	625	0.24353	625	0.19201	975	0.07361	975	0.08198	975	0.0743	625	0.34868	625	0.42633	625	0.39084	1095	0.26508	1095	0.13727	1095	0.39767
626	0.21003	626	0.23907	626	0.19357	976	0.07221	976	0.08082	976	0.07273	626	0.34964	626	0.42969	626	0.39623	1096	0.26339	1096	0.13592	1096	0.39755
627	0.20622	627	0.23461	627	0.19514	977	0.07197	977	0.08004	977	0.07202	627	0.3506	627	0.43249	627	0.40027	1097	0.25808	1097	0.13532	1097	0.39003
628	0.20305	628	0.23015	628	0.19671	978	0.07043	978	0.07837	978	0.07097	628	0.35156	628	0.43585	628	0.40566	1098	0.25161	1098	0.13451	1098	0.3843
629	0.20051	629	0.22569	629	0.19906	979	0.06882	979	0.07765	979	0.06935	629	0.35204	629	0.4381	629	0.4097	1099	0.24697	1099	0.13244	1099	0.37554
630	0.19797	630	0.22212	630	0.20219	980	0.06844	980	0.07574	980	0.06861	630	0.35252	630	0.44034	630	0.41509	1100	0.24348	1100	0.1308	1100	0.3745
631	0.19543	631	0.21855	631	0.20611	981	0.06718	981	0.07468	981	0.06822	631	0.353	631	0.44258	631	0.41914	1101	0.24574	1101	0.12988	1101	0.36845
632	0.19416	632	0.21409	632	0.21003	982	0.06628	982	0.07376	982	0.06701	632	0.35348	632	0.44426	632	0.42318	1102	0.2389	1102	0.12643	1102	0.36496
633	0.19226	633	0.21142	633	0.21395	983	0.0654	983	0.07211	983	0.06566	633	0.35348	633	0.44594	633	0.42722	1103	0.23193	1103	0.12491	1103	0.35864
634	0.19162	634	0.20874	634	0.21787	984	0.06465	984	0.07141	984	0.06556	634	0.35348	634	0.44706	634	0.43127	1104	0.23046	1104	0.12822	1104	0.34892
635	0.19099	635	0.20607	635	0.22335	985	0.06344	985	0.07048	985	0.0643	635	0.35396	635	0.44818	635	0.43531	1105	0.22865	1105	0.1229	1105	0.34867
636	0.19099	636	0.20428	636	0.22806	986	0.06253	986	0.06905	986	0.06289	636	0.35444	636	0.44874	636	0.43935	1106	0.22718	1106	0.12259	1106	0.34548
637	0.19226	637	0.20339	637	0.23354	987	0.06166	987	0.06864	987	0.06306	637	0.35444	637	0.4493	637	0.4434	1107	0.22343	1107	0.12169	1107	0.33806
638	0.19289	638	0.2025	638	0.23981	988	0.06101	988	0.06715	988	0.06194	638	0.35444	638	0.4493	638	0.44609	1108	0.22238	1108	0.12292	1108	0.32769
639	0.19353	639	0.20161	639	0.2453	989	0.05997	989	0.06618	989	0.06035	639	0.35444	639	0.4493	639	0.45013	1109	0.21918	1109	0.11925	1109	0.32841
640	0.19543	640	0.2025	640	0.25157	990	0.05931	990	0.06474	990	0.05992	640	0.35444	640	0.4493	640	0.45418	1110	0.21443	1110	0.12084	1110	0.32055
641	0.19797	641	0.20339	641	0.25862	991	0.05851	991	0.06418	991	0.05909	641	0.35492	641	0.4493	641	0.45687	1111	0.21501	1111	0.11604	1111	0.31385
642	0.20051	642	0.20339	642	0.26489	992	0.05781	992	0.0635	992	0.05787	642	0.35492	642	0.44874	642	0.45957	1112	0.21145	1112	0.1198	1112	0.31212
643	0.20368	643	0.20428	643	0.27194	993	0.05699	993	0.06268	993	0.0574	643	0.35492	643	0.44818	643	0.46361	1113	0.20473	1113	0.11671	1113	0.30659
644	0.20749	644	0.20607	644	0.279	994	0.05602	994	0.06185	994	0.0567	644	0.35492	644	0.44762	644	0.46765	1114	0.20641	1114	0.11517	1114	0.30373
645	0.21129	645	0.20963	645	0.28605	995	0.05534	995	0.06093	995	0.05523	645	0.35492	645	0.4465	645	0.47035	1115	0.20624	1115	0.1145	1115	0.29868
646	0.21574	646	0.21142	646	0.29389	996	0.05456	996	0.06002	996	0.0548	646	0.3554	646	0.44538	646	0.47305	1116	0.20134	1116	0.11113	1116	0.29538
647	0.22018	647	0.21499	647	0.30172	997	0.05381	997	0.05899	997	0.0542	647	0.3554	647	0.44426	647	0.47574	1117	0.19598	1117	0.11313	1117	0.28571
648	0.22462	648	0.21855	648	0.30956	998	0.05318	998	0.05849	998	0.05298	648	0.35588	648	0.44314	648	0.47844	1118	0.19303	1118	0.10984	1118	0.28402
649	0.23033	649	0.22302	649	0.3174	999	0.05218	999	0.05769	999	0.0523	649	0.35588	649	0.44258	649	0.48248	1119	0.19292	1119	0.10924	1119	0.27905
650	0.23668	650	0.22658	650	0.32524	1000	0.05183	1000	0.05691	1000	0.05211	650	0.35635	650	0.44146	650	0.48518	1120	0.19136	1120	0.11143	1120	0.27254
651	0.24175	651	0.23194	651	0.33229	1001	0.05085	1001	0.05547	1001	0.05052	651	0.35683	651	0.43978	651	0.48787	1121	0.19159	1121	0.10673	1121	0.26849
652	0.2481	652	0.2364	652	0.34013	1002	0.05061	1002	0.05531	1002	0.05014	652	0.35731	652	0.43922	652	0.49057	1122	0.18622	1122	0.1077	1122	0.26425
653	0.25444	653	0.24175	653	0.34718	1003	0.04955	1003	0.05414	1003	0.0497	653	0.35779	653	0.43754	653	0.49326	1123	0.18394	1123	0.10779	1123	0.25768
654	0.26079	654	0.24799	654	0.35423	1004	0.04867	1004	0.05361	1004	0.04843	654	0.35827	654	0.43641	654	0.49596	1124	0.18366	1124	0.10572	1124	0.2553
655	0.26777	655	0.25335	655	0.36129	1005	0.04824	1005	0.05285	1005	0.04772	655	0.35923	655	0.43585	655	0.49865	1125	0.17933	1125	0.10641	1125	0.25087
656	0.27475	656	0.26048	656	0.36834	1006	0.04756	1006	0.05235	1006	0.04715	656	0.36019	656	0.43473	656	0.5	1126	0.17685	1126	0.10324	1126	0.24491
657	0.28236	657	0.26673	657	0.37461	1007	0.04712	1007	0.05151	1007	0.04638	657	0.36115	657	0.43417	657	0.50404	1127	0.17638	1127	0.10227	1127	0.23619
658	0.28934	658	0.27386	658	0.38088	1008	0.0459	1008	0.05065	1008	0.04531	658	0.36211	658	0.43361	658	0.50674	1128	0.17287	1128	0.10418	1128	0.23445
659	0.29632	659	0.28011	659	0.38636	1009	0.04541	1009	0.0495	1009	0.04468	659	0.36355	659	0.43361	659	0.50809	1129	0.17177	1129	0.1012	1129	0.23023
660	0.3033	660	0.28724	660	0.39185	1010	0.04435	1010	0.04896	1010	0.04366	660	0.36451	660	0.43361	660	0.51213	1130	0.16978	1130	0.09939	1130	0.22792
661	0.31028	661	0.29349	661	0.39734	1011	0.04384	1011	0.04777	1011	0.04246	661	0.36643	661	0.43361	661	0.51482	1131	0.16629	1131	0.0992	1131	0.22201
662	0.31662	662	0.30062	662	0.40204	1012	0.04291	1012	0.04776	1012	0.04211	662	0.36787	662	0.43417	662	0.51752	1132	0.16713	1132	0.09828	1132	0.22097
663	0.32297	663	0.30687	663	0.40596	1013	0.04233	1013	0.04619	1013	0.04128	663	0.3693	663	0.43417	663	0.52022	1133	0.16579	1133	0.10017	1133	0.21205
664	0.32868	664	0.31401	664	0.41066	1014	0.0417	1014	0.04599	1014	0.04004	664	0.37074	664	0.43473	664	0.52291	1134	0.16261	1134	0.09677	1134	0.21079
665	0.33503	665	0.32114	665	0.41379	1015	0.04098	1015	0.04504	1015	0.03997	665	0.37314	665	0.43641	665	0.52561	1135	0.16088	1135	0.09683	1135	0.20825
666	0.3401	666	0.32739	666	0.41693	1016	0.04018	1016	0.04454	1016	0.03915	666	0.37506	666	0.4381	666	0.5283	1136	0.15855	1136	0.09828	1136	0.20173
667	0.34645	667	0.33363	667	0.42006	1017	0.03987	1017	0.04363	1017	0.03823	667	0.37698	667	0.43922	667	0.531	1137	0.15545	1137	0.09558	1137	0.19736
668	0.35152	668	0.33988	668	0.42241	1018	0.03929	1018	0.04306	1018	0.03785	668	0.37938	668	0.4409	668	0.53369	1138	0.15536	1138	0.09501	1138	0.1945
669	0.3566	669	0.34612	669	0.42476	1019	0.03905	1019	0.04264	1019	0.03764	669	0.38177	669	0.44314	669	0.53774	1139	0.15173	1139	0.09368	1139	0.18933
670	0.36041	670	0.35147	670	0.42712	1020	0.03845	1020	0.04195	1020	0.03696	670	0.38465	670	0.44538	670	0.54043	1140	0.15151	1140	0.09481	1140	0.18689
671	0.36548	671	0.35772	671	0.42947	1021	0.03889	1021	0.04169	1021	0.03657	671	0.38753	671	0.44762	671	0.54313	1141	0.15111	1141	0.09318	1141	0.18223
672	0.37119	672	0.36218	672	0.43025	1022	0.03806	1022	0.04129	1022	0.03645	672	0.38993	672	0.45098	672	0.54582	1142	0.14782	1142	0.09006	1142	0.17993
673	0.3731	673	0.36842	673	0.43182	1023	0.03805	1023	0.04155	1023	0.03569	673	0.39329	673	0.45378	673	0.54987	1143	0.1445	1143	0.08981	1143	0.17795
674	0.37627	674	0.37288	674	0.43339	1024	0.03733	1024	0.04064	1024	0.0352	674	0.39616	674	0.45714	674	0.55256	1144	0.14428	1144	0.09206	1144	0.17458
675	0.37944	675	0.37734	675	0.43495	1025	0.03655	1025	0.0404	1025	0.03481	675	0.4	675	0.46106	675	0.55526	1145	0.15017	1145	0.09108	1145	0.16909
676	0.38135	676	0.38091	676	0.43574	1026	0.03615	1026	0.03966	1026	0.03383	676	0.40336	676	0.46499	676	0.5593	1146	0.13936	1146	0.08834	1146	0.16824
677	0.38452	677	0.38448	677	0.4373	1027	0.03562	1027	0.03928	1027	0.0336	677	0.40671	677	0.46891	677	0.56199	1147	0.14243	1147	0.08472	1147	0.16457
678	0.38579	678	0.38805	678	0.43887	1028	0.03509	1028	0.03871	1028	0.03311	678	0.41103	678	0.47339	678	0.56604	1148	0.14118	1148	0.0875	1148	0.16156
679	0.38706	679	0.39072	679	0.44044	1029	0.03457	1029	0.03823	1029	0.03235	679	0.41487	679	0.47843	679	0.56873	1149	0.13832	1149	0.08618	1149	0.15868
680	0.38832	680	0.39251	680	0.44279	1030	0.03427	1030	0.03754	1030	0.03204	680	0.41918	680	0.48347	680	0.57278	1150	0.13846	1150	0.08649	1150	0.15458
681	0.38959	681	0.39518	681	0.44436	1031	0.03358	1031	0.03714	1031	0.03133	681	0.4235	681	0.48852	681	0.57682	1151	0.13621	1151	0.08706	1151	0.14997
682	0.38959	682	0.39697	682	0.44749	1032	0.03306	1032	0.0368	1032	0.03068	682	0.4283	682	0.49412	682	0.57951	1152	0.13118	1152	0.08568	1152	0.14903
683	0.39023	683	0.39875	683	0.44984	1033	0.03265	1033	0.03604	1033	0.03016	683	0.43261	683	0.49916	683	0.58356	1153	0.13278	1153	0.08292	1153	0.14778
684	0.3915	684	0.39964	684	0.45298	1034	0.03199	1034	0.03567	1034	0.0297	684	0.43741	684	0.50476	684	0.5876	1154	0.132	1154	0.0851	1154	0.14214
685	0.3915	685	0.40054	685	0.45611	1035	0.03177	1035	0.03508	1035	0.02904	685	0.44221	685	0.51036	685	0.5903	1155	0.13025	1155	0.08211	1155	0.14134
686	0.39213	686	0.40054	686	0.46082	1036	0.03115	1036	0.03453	1036	0.02847	686	0.447	686	0.51597	686	0.59434	1156	0.12934	1156	0.08206	1156	0.13778
687	0.39213	687	0.40232	687	0.46473	1037	0.03052	1037	0.0341	1037	0.02847	687	0.4518	687	0.52157	687	0.59704	1157	0.1302	1157	0.08353	1157	0.13476
688	0.3934	688	0.40232	688	0.47022	1038	0.03019	1038	0.03358	1038	0.02764	688	0.45707	688	0.52717	688	0.60108	1158	0.12757	1158	0.08248	1158	0.1327
689	0.39404	689	0.40321	689	0.47492	1039	0.02967	1039	0.03286	1039	0.02726	689	0.46235	689	0.53277	689	0.60512	1159	0.12321	1159	0.08054	1159	0.13012
690	0.39467	690	0.40321	690	0.48197	1040	0.02921	1040	0.03245	1040	0.02696	690	0.46811	690	0.53894	690	0.60782	1160	0.12646	1160	0.07943	1160	0.12896
691	0.3953	691	0.4041	691	0.48824	1041	0.02867	1041	0.03196	1041	0.02632	691	0.47338	691	0.54398	691	0.61186	1161	0.12434	1161	0.07955	1161	0.12656
692	0.39721	692	0.405	692	0.49687	1042	0.02836	1042	0.03133	1042	0.02559	692	0.47914	692	0.55014	692	0.6159	1162	0.11877	1162	0.07862	1162	0.1251
693	0.39911	693	0.405	693	0.5047	1043	0.02784	1043	0.03092	1043	0.02542	693	0.48441	693	0.55518	693	0.61995	1163	0.12364	1163	0.07835	1163	0.12295
694	0.40165	694	0.40589	694	0.51411	1044	0.02754	1044	0.03074	1044	0.02482	694	0.49017	694	0.56078	694	0.62399	1164	0.11633	1164	0.07687	1164	0.12069
695	0.40482	695	0.40767	695	0.52351	1045	0.02708	1045	0.03024	1045	0.02435	695	0.49592	695	0.56639	695	0.62668	1165	0.11823	1165	0.07767	1165	0.12003
696	0.40799	696	0.40856	696	0.53448	1046	0.02663	1046	0.02977	1046	0.02433	696	0.50168	696	0.57143	696	0.63073	1166	0.11811	1166	0.07726	1166	0.11817
697	0.41244	697	0.41035	697	0.54545	1047	0.02612	1047	0.02891	1047	0.02362	697	0.50791	697	0.57647	697	0.63477	1167	0.11432	1167	0.0762	1167	0.11406
698	0.41624	698	0.41302	698	0.55721	1048	0.02583	1048	0.02862	1048	0.02298	698	0.51367	698	0.58151	698	0.63747	1168	0.11404	1168	0.07623	1168	0.11348
699	0.42132	699	0.4157	699	0.57053	1049	0.02542	1049	0.02817	1049	0.02282	699	0.51942	699	0.58711	699	0.64151	1169	0.11248	1169	0.07455	1169	0.11441
700	0.42703	700	0.41838	700	0.58307	1050	0.02492	1050	0.02755	1050	0.02233	700	0.52566	700	0.59104	700	0.64555	1170	0.11428	1170	0.07518	1170	0.10943
701	0.43338	701	0.42194	701	0.59639	1051	0.02442	1051	0.02744	1051	0.02191	701	0.53094	701	0.59608	701	0.64825	1171	0.11259	1171	0.07262	1171	0.10875
702	0.44036	702	0.4264	702	0.6105	1052	0.02418	1052	0.02677	1052	0.02157	702	0.53669	702	0.60056	702	0.65229	1172	0.10747	1172	0.0734	1172	0.10789
703	0.4486	703	0.43087	703	0.62618	1053	0.02366	1053	0.02652	1053	0.02131	703	0.54245	703	0.60448	703	0.65499	1173	0.11113	1173	0.07464	1173	0.10558
704	0.45685	704	0.43622	704	0.64185	1054	0.02329	1054	0.02586	1054	0.02062	704	0.54868	704	0.6084	704	0.65903	1174	0.11212	1174	0.07125	1174	0.1024
705	0.46574	705	0.44246	705	0.65674	1055	0.02294	1055	0.02556	1055	0.02039	705	0.55396	705	0.61289	705	0.66173	1175	0.10346	1175	0.07214	1175	0.1036
706	0.47589	706	0.4496	706	0.6732	1056	0.02242	1056	0.02505	1056	0.01997	706	0.55923	706	0.61625	706	0.66577	1176	0.10786	1176	0.07116	1176	0.09919
707	0.48668	707	0.45584	707	0.69122	1057	0.02214	1057	0.02465	1057	0.01985	707	0.56499	707	0.62017	707	0.66846	1177	0.10549	1177	0.06923	1177	0.10059
708	0.4981	708	0.46387	708	0.7069	1058	0.02198	1058	0.02417	1058	0.01921	708	0.57074	708	0.62353	708	0.67251	1178	0.10496	1178	0.06879	1178	0.09544
709	0.50952	709	0.47279	709	0.72414	1059	0.02109	1059	0.0237	1059	0.01891	709	0.57554	709	0.62689	709	0.6752	1179	0.10304	1179	0.07088	1179	0.09544
710	0.52221	710	0.4826	710	0.74216	1060	0.02089	1060	0.02348	1060	0.01857	710	0.58082	710	0.63025	710	0.67925	1180	0.10198	1180	0.06769	1180	0.09441
711	0.53553	711	0.49242	711	0.7594	1061	0.02062	1061	0.02286	1061	0.01812	711	0.58561	711	0.63305	711	0.68194	1181	0.09829	1181	0.06757	1181	0.09393
712	0.54949	712	0.50223	712	0.77665	1062	0.02013	1062	0.02246	1062	0.01801	712	0.59041	712	0.63585	712	0.68464	1182	0.09952	1182	0.06818	1182	0.09092
713	0.56409	713	0.51293	713	0.79389	1063	0.0199	1063	0.02224	1063	0.01756	713	0.59568	713	0.63922	713	0.68733	1183	0.10072	1183	0.06652	1183	0.08981
714	0.57868	714	0.52542	714	0.81191	1064	0.01964	1064	0.02175	1064	0.01719	714	0.6	714	0.64202	714	0.69137	1184	0.09804	1184	0.0637	1184	0.08986
715	0.59391	715	0.53791	715	0.82837	1065	0.01919	1065	0.02144	1065	0.01704	715	0.6048	715	0.64482	715	0.69407	1185	0.09648	1185	0.0668	1185	0.08814
716	0.61041	716	0.54951	716	0.84483	1066	0.01893	1066	0.02087	1066	0.01666	716	0.60911	716	0.64706	716	0.69677	1186	0.09382	1186	0.06533	1186	0.08703
717	0.62817	717	0.56289	717	0.86207	1067	0.01861	1067	0.02078	1067	0.01632	717	0.61295	717	0.64986	717	0.69946	1187	0.09428	1187	0.06663	1187	0.08404
718	0.64467	718	0.57806	718	0.87774	1068	0.01811	1068	0.02013	1068	0.01605	718	0.61727	718	0.65266	718	0.7035	1188	0.09579	1188	0.06409	1188	0.08295
719	0.6618	719	0.59144	719	0.89263	1069	0.01789	1069	0.02	1069	0.01596	719	0.6211	719	0.6549	719	0.70485	1189	0.09751	1189	0.06563	1189	0.08294
720	0.67893	720	0.60571	720	0.90752	1070	0.01792	1070	0.01984	1070	0.01539	720	0.62446	720	0.6577	720	0.70755	1190	0.09508	1190	0.06216	1190	0.08203
721	0.68845	721	0.62177	721	0.91301	1071	0.01743	1071	0.01934	1071	0.01533	721	0.6283	721	0.65994	721	0.71024	1191	0.0918	1191	0.06338	1191	0.08202
722	0.70622	722	0.63693	722	0.92633	1072	0.01723	1072	0.01902	1072	0.01502	722	0.63118	722	0.66275	722	0.71294	1192	0.09409	1192	0.06179	1192	0.07893
723	0.72398	723	0.6521	723	0.93887	1073	0.01695	1073	0.01871	1073	0.01483	723	0.63405	723	0.66499	723	0.71563	1193	0.0888	1193	0.0608	1193	0.07941
724	0.74239	724	0.66815	724	0.95063	1074	0.01671	1074	0.01829	1074	0.01446	724	0.63693	724	0.66723	724	0.71698	1194	0.08832	1194	0.05924	1194	0.07757
725	0.75888	725	0.68332	725	0.96003	1075	0.01624	1075	0.01797	1075	0.01446	725	0.63933	725	0.66947	725	0.71833	1195	0.09005	1195	0.0607	1195	0.07662
726	0.77728	726	0.69848	726	0.96944	1076	0.01609	1076	0.01778	1076	0.01403	726	0.64173	726	0.67115	726	0.72237	1196	0.08857	1196	0.06023	1196	0.0748
727	0.79315	727	0.71632	727	0.97727	1077	0.01601	1077	0.01737	1077	0.01374	727	0.64365	727	0.67395	727	0.72507	1197	0.08541	1197	0.05725	1197	0.07564
728	0.81091	728	0.73238	728	0.98433	1078	0.0156	1078	0.01699	1078	0.01358	728	0.64508	728	0.67563	728	0.72642	1198	0.08646	1198	0.05898	1198	0.0725
729	0.83058	729	0.75022	729	0.9906	1079	0.01526	1079	0.01676	1079	0.01319	729	0.64748	729	0.67787	729	0.72911	1199	0.08509	1199	0.05961	1199	0.07329
730	0.84581	730	0.76717	730	0.99373	1080	0.0153	1080	0.0166	1080	0.01314	730	0.64892	730	0.68011	730	0.73181	1200	0.08826	1200	0.05735	1200	0.07354
731	0.86358	731	0.7868	731	0.99765	1081	0.01511	1081	0.01623	1081	0.01301	731	0.64988	731	0.68179	731	0.73315	1201	0.08556	1201	0.0602	1201	0.07213
732	0.87944	732	0.80375	732	0.99922	1082	0.01467	1082	0.01608	1082	0.01275	732	0.65132	732	0.68403	732	0.73585	1202	0.08576	1202	0.05793	1202	0.07137
733	0.89721	733	0.82248	733	1	1083	0.01429	1083	0.01567	1083	0.01237	733	0.65228	733	0.68627	733	0.73854	1203	0.08788	1203	0.05503	1203	0.07034
734	0.91117	734	0.83854	734	0.99765	1084	0.01411	1084	0.01559	1084	0.01228	734	0.65324	734	0.68852	734	0.73989	1204	0.08333	1204	0.05684	1204	0.07006
735	0.92386	735	0.8537	735	0.9953	1085	0.01392	1085	0.01506	1085	0.0121	735	0.6542	735	0.69076	735	0.74259	1205	0.08165	1205	0.0542	1205	0.0683
736	0.93655	736	0.87065	736	0.98981	1086	0.01379	1086	0.0148	1086	0.01189	736	0.65468	736	0.69356	736	0.74394	1206	0.0811	1206	0.05548	1206	0.06861
737	0.94924	737	0.88582	737	0.98433	1087	0.01367	1087	0.01459	1087	0.01167	737	0.65564	737	0.6958	737	0.74663	1207	0.08384	1207	0.05282	1207	0.06551
738	0.96003	738	0.90098	738	0.97649	1088	0.01348	1088	0.01446	1088	0.01157	738	0.65516	738	0.69916	738	0.74933	1208	0.08275	1208	0.05387	1208	0.06639
739	0.96954	739	0.91347	739	0.96708	1089	0.01317	1089	0.01417	1089	0.01138	739	0.65659	739	0.7014	739	0.75067	1209	0.07987	1209	0.05041	1209	0.06896
740	0.97779	740	0.92685	740	0.95768	1090	0.01286	1090	0.01405	1090	0.01117	740	0.65659	740	0.70476	740	0.75337	1210	0.08245	1210	0.05273	1210	0.06586
741	0.98541	741	0.93934	741	0.94514	1091	0.01262	1091	0.01375	1091	0.01098	741	0.65755	741	0.70756	741	0.75606	1211	0.08225	1211	0.05206	1211	0.06552
742	0.99112	742	0.95094	742	0.93182	1092	0.01242	1092	0.0134	1092	0.01081	742	0.65755	742	0.71092	742	0.75741	1212	0.07886	1212	0.05263	1212	0.06567
743	0.99619	743	0.96164	743	0.91614	1093	0.01236	1093	0.01347	1093	0.01059	743	0.65851	743	0.71485	743	0.76011	1213	0.07851	1213	0.0504	1213	0.06344
744	0.99746	744	0.97145	744	0.8989	1094	0.01208	1094	0.01305	1094	0.01058	744	0.65947	744	0.71877	744	0.7628	1214	0.07374	1214	0.05107	1214	0.06325
745	1	745	0.98127	745	0.87931	1095	0.012	1095	0.01274	1095	0.01032	745	0.65995	745	0.72381	745	0.7655	1215	0.07399	1215	0.04911	1215	0.06323
746	0.99937	746	0.98751	746	0.86207	1096	0.01165	1096	0.01262	1096	0.01013	746	0.66091	746	0.72829	746	0.76685	1216	0.07329	1216	0.04951	1216	0.06141
747	0.9981	747	0.99286	747	0.84169	1097	0.01167	1097	0.01235	1097	0.01014	747	0.66091	747	0.73165	747	0.76954	1217	0.07451	1217	0.05019	1217	0.06037
748	0.99365	748	0.99643	748	0.82053	1098	0.01137	1098	0.0122	1098	0.00984	748	0.66283	748	0.73725	748	0.77224	1218	0.07636	1218	0.04888	1218	0.06017
749	0.98731	749	0.99911	749	0.79937	1099	0.0113	1099	0.01203	1099	0.00968	749	0.66427	749	0.7423	749	0.77493	1219	0.07416	1219	0.0493	1219	0.05838
750	0.9797	750	1	750	0.77508	1100	0.01116	1100	0.01174	1100	0.0096	750	0.66523	750	0.74734	750	0.77628	1220	0.07312	1220	0.04942	1220	0.05844
751	0.97145	751	0.99911	751	0.75313	1101	0.01094	1101	0.01149	1101	0.00939	751	0.66763	751	0.7535	751	0.77898	1221	0.0737	1221	0.04746	1221	0.05884
752	0.96003	752	0.99732	752	0.72806	1102	0.01063	1102	0.01155	1102	0.00918	752	0.67002	752	0.76022	752	0.78302	1222	0.07151	1222	0.04821	1222	0.05732
753	0.94734	753	0.99376	753	0.70455	1103	0.01048	1103	0.01136	1103	0.00915	753	0.67194	753	0.76527	753	0.78571	1223	0.07076	1223	0.04896	1223	0.05797
754	0.93591	754	0.9884	754	0.68025	1104	0.01047	1104	0.01111	1104	0.00898	754	0.67386	754	0.77143	754	0.78706	1224	0.07118	1224	0.04495	1224	0.05582
755	0.91878	755	0.98037	755	0.65439	1105	0.01012	1105	0.01076	1105	0.00883	755	0.67674	755	0.77815	755	0.79111	1225	0.06922	1225	0.04548	1225	0.05611
756	0.90228	756	0.97145	756	0.62931	1106	0.01021	1106	0.01066	1106	0.00874	756	0.67962	756	0.78431	756	0.7938	1226	0.0721	1226	0.04704	1226	0.05586
757	0.88325	757	0.95986	757	0.60266	1107	0.00987	1107	0.01055	1107	0.0087	757	0.68345	757	0.7916	757	0.7965	1227	0.06909	1227	0.04667	1227	0.05598
758	0.86421	758	0.94826	758	0.57837	1108	0.00991	1108	0.01038	1108	0.00843	758	0.68729	758	0.79776	758	0.79919	1228	0.0681	1228	0.0452	1228	0.0551
759	0.84201	759	0.93399	759	0.55094	1109	0.0096	1109	0.01006	1109	0.0084	759	0.69161	759	0.80504	759	0.80323	1229	0.07299	1229	0.04266	1229	0.05452
760	0.82043	760	0.91971	760	0.52586	1110	0.00953	1110	0.01008	1110	0.00831	760	0.69496	760	0.81289	760	0.80593	1230	0.07209	1230	0.0454	1230	0.05423
761	0.79695	761	0.90187	761	0.50078	1111	0.00959	1111	0.00983	1111	0.00798	761	0.70024	761	0.81961	761	0.80863	1231	0.06775	1231	0.04206	1231	0.05411
762	0.77157	762	0.88314	762	0.47571	1112	0.0095	1112	0.0095	1112	0.00813	762	0.70504	762	0.82745	762	0.81267	1232	0.06395	1232	0.04392	1232	0.05557
763	0.74746	763	0.86441	763	0.45219	1113	0.00939	1113	0.00959	1113	0.00801	763	0.70983	763	0.83417	763	0.81536	1233	0.06528	1233	0.0429	1233	0.05265
764	0.72081	764	0.84211	764	0.42633	1114	0.00895	1114	0.00934	1114	0.00772	764	0.71607	764	0.84202	764	0.81941	1234	0.06322	1234	0.04254	1234	0.05263
765	0.6967	765	0.82159	765	0.40517	1115	0.00905	1115	0.00916	1115	0.00774	765	0.72182	765	0.84818	765	0.8221	1235	0.06651	1235	0.04283	1235	0.05221
766	0.66942	766	0.7975	766	0.38245	1116	0.00879	1116	0.00916	1116	0.0076	766	0.72758	766	0.85546	766	0.82615	1236	0.06586	1236	0.04274	1236	0.05181
767	0.64594	767	0.77698	767	0.36207	1117	0.00878	1117	0.00886	1117	0.0075	767	0.73429	767	0.86106	767	0.83019	1237	0.06605	1237	0.0413	1237	0.05245
768	0.61865	768	0.75201	768	0.34013	1118	0.00877	1118	0.00873	1118	0.00744	768	0.74053	768	0.86891	768	0.83288	1238	0.05893	1238	0.0409	1238	0.05115
769	0.59391	769	0.72881	769	0.32132	1119	0.00836	1119	0.00859	1119	0.00743	769	0.74724	769	0.87507	769	0.83693	1239	0.06115	1239	0.04031	1239	0.05098
770	0.56916	770	0.70473	770	0.30251	1120	0.00839	1120	0.00841	1120	0.00728	770	0.75396	770	0.88179	770	0.84097	1240	0.06437	1240	0.03962	1240	0.04989
771	0.54188	771	0.67886	771	0.28292	1121	0.0082	1121	0.00829	1121	0.00707	771	0.76163	771	0.88739	771	0.84367	1241	0.06367	1241	0.03844	1241	0.04936
772	0.5165	772	0.65388	772	0.26567	1122	0.00817	1122	0.00815	1122	0.00702	772	0.76882	772	0.89412	772	0.84771	1242	0.06344	1242	0.03816	1242	0.05081
773	0.48921	773	0.62623	773	0.24687	1123	0.00807	1123	0.00821	1123	0.00698	773	0.77698	773	0.9014	773	0.85175	1243	0.0596	1243	0.03895	1243	0.05001
774	0.46574	774	0.60214	774	0.23197	1124	0.00795	1124	0.00798	1124	0.00681	774	0.78513	774	0.90756	774	0.8558	1244	0.06247	1244	0.03713	1244	0.04936
775	0.44036	775	0.57538	775	0.21552	1125	0.00763	1125	0.00777	1125	0.00669	775	0.79376	775	0.91485	775	0.85984	1245	0.06037	1245	0.03804	1245	0.04921
776	0.41815	776	0.55129	776	0.20141	1126	0.00783	1126	0.00783	1126	0.00676	776	0.80144	776	0.91989	776	0.86388	1246	0.06068	1246	0.03761	1246	0.0494
777	0.39404	777	0.52453	777	0.1873	1127	0.00754	1127	0.00774	1127	0.00649	777	0.81007	777	0.92605	777	0.86792	1247	0.06032	1247	0.03803	1247	0.04789
778	0.37183	778	0.49955	778	0.17398	1128	0.00748	1128	0.00761	1128	0.00641	778	0.81823	778	0.93109	778	0.87197	1248	0.06022	1248	0.03719	1248	0.04746
779	0.35089	779	0.47547	779	0.16223	1129	0.0075	1129	0.00742	1129	0.00636	779	0.82638	779	0.93725	779	0.87601	1249	0.05951	1249	0.03932	1249	0.04731
780	0.33058	780	0.45317	780	0.15125	1130	0.00733	1130	0.00729	1130	0.00632	780	0.83501	780	0.9423	780	0.88005	1250	0.06077	1250	0.0389	1250	0.04764
781	0.31155	781	0.42997	781	0.14028	1131	0.00724	1131	0.00733	1131	0.00615	781	0.84365	781	0.94622	781	0.8841	1251	0.05754	1251	0.0372	1251	0.0457
782	0.29124	782	0.40678	782	0.13009	1132	0.00722	1132	0.0073	1132	0.00614	782	0.85228	782	0.95126	782	0.88814	1252	0.05894	1252	0.03668	1252	0.04621
783	0.27411	783	0.38537	783	0.11991	1133	0.00704	1133	0.00693	1133	0.00596	783	0.86091	783	0.95518	783	0.89218	1253	0.05675	1253	0.03767	1253	0.04435
784	0.25508	784	0.36218	784	0.11129	1134	0.00685	1134	0.00688	1134	0.006	784	0.86954	784	0.96078	784	0.89623	1254	0.05396	1254	0.03665	1254	0.04557
785	0.23858	785	0.34255	785	0.10266	1135	0.00694	1135	0.00667	1135	0.00589	785	0.87866	785	0.96471	785	0.90162	1255	0.05975	1255	0.03602	1255	0.04575
786	0.22081	786	0.32025	786	0.09404	1136	0.00668	1136	0.00656	1136	0.00561	786	0.88777	786	0.96975	786	0.90566	1256	0.05485	1256	0.03676	1256	0.04442
787	0.20622	787	0.30152	787	0.08777	1137	0.00651	1137	0.00646	1137	0.00554	787	0.89592	787	0.97199	787	0.9097	1257	0.05403	1257	0.03534	1257	0.04473
788	0.19099	788	0.28189	788	0.07915	1138	0.00664	1138	0.00635	1138	0.00556	788	0.90504	788	0.97647	788	0.91509	1258	0.05524	1258	0.03532	1258	0.04413
789	0.1764	789	0.26316	789	0.07288	1139	0.0064	1139	0.00624	1139	0.00543	789	0.91415	789	0.98095	789	0.91914	1259	0.05516	1259	0.03513	1259	0.04334
790	0.16371	790	0.24621	790	0.06661	1140	0.00635	1140	0.00604	1140	0.00537	790	0.92278	790	0.98375	790	0.92318	1260	0.05311	1260	0.03422	1260	0.04413
791	0.15102	791	0.22926	791	0.06191	1141	0.00633	1141	0.00613	1141	0.00519	791	0.93046	791	0.98711	791	0.92722	1261	0.05503	1261	0.0332	1261	0.04337
792	0.13959	792	0.21499	792	0.05643	1142	0.00614	1142	0.00589	1142	0.00506	792	0.93717	792	0.98936	792	0.93127	1262	0.05525	1262	0.03279	1262	0.04234
793	0.12944	793	0.19893	793	0.05172	1143	0.00599	1143	0.00571	1143	0.00491	793	0.94628	793	0.99104	793	0.93531	1263	0.05534	1263	0.0345	1263	0.04355
794	0.11929	794	0.18555	794	0.04702	1144	0.00577	1144	0.00556	1144	0.00476	794	0.95396	794	0.99384	794	0.93935	1264	0.05524	1264	0.03461	1264	0.04272
795	0.10914	795	0.17217	795	0.0431	1145	0.00552	1145	0.00522	1145	0.00458	795	0.96019	795	0.99608	795	0.94474	1265	0.05247	1265	0.03258	1265	0.04357
796	0.10089	796	0.15968	796	0.03997	1146	0.00536	1146	0.00516	1146	0.0044	796	0.96643	796	0.99664	796	0.94879	1266	0.05094	1266	0.03388	1266	0.04255
797	0.09201	797	0.14719	797	0.03605	1147	0.00511	1147	0.00495	1147	0.00418	797	0.97362	797	0.99776	797	0.95283	1267	0.05303	1267	0.03251	1267	0.04266
798	0.08503	798	0.13738	798	0.03292	1148	0.00499	1148	0.00463	1148	0.00388	798	0.97746	798	0.99888	798	0.95687	1268	0.05049	1268	0.0303	1268	0.04109
799	0.07805	799	0.12667	799	0.03056	1149	0.00466	1149	0.00429	1149	0.00373	799	0.98321	799	0.99888	799	0.95957	1269	0.05148	1269	0.03191	1269	0.04171
800	0.0717	800	0.11775	800	0.02821	1150	0.00451	1150	0.00408	1150	0.00345	800	0.98657	800	1	800	0.96361	1270	0.05132	1270	0.03262	1270	0.04184
801	0.06536	801	0.10883	801	0.02586	1151	0.00415	1151	0.00379	1151	0.00338	801	0.98945	801	0.99944	801	0.96631	1271	0.05057	1271	0.03085	1271	0.04124
802	0.06028	802	0.1008	802	0.02351	1152	0.004	1152	0.00369	1152	0.00333	802	0.99281	802	0.99832	802	0.97035	1272	0.04905	1272	0.03145	1272	0.04038
803	0.0552	803	0.09277	803	0.02116	1153	0.00412	1153	0.00336	1153	0.00324	803	0.99472	803	0.99776	803	0.97439	1273	0.05006	1273	0.03191	1273	0.04133
804	0.05076	804	0.08653	804	0.01959	1154	0.00418	1154	0.00336	1154	0.00336	804	0.99712	804	0.99664	804	0.97709	1274	0.05036	1274	0.03163	1274	0.04079
805	0.04569	805	0.07939	805	0.01803	1155	0.0043	1155	0.00355	1155	0.00331	805	0.99856	805	0.99384	805	0.97978	1275	0.05167	1275	0.03067	1275	0.04043
806	0.04251	806	0.07315	806	0.01646	1156	0.00448	1156	0.00352	1156	0.00361	806	1	806	0.99216	806	0.98248	1276	0.04816	1276	0.02938	1276	0.0399
807	0.03871	807	0.0678	807	0.01489	1157	0.00461	1157	0.00381	1157	0.0037	807	0.99856	807	0.98936	807	0.98383	1277	0.05055	1277	0.02919	1277	0.039
808	0.03617	808	0.06244	808	0.01411	1158	0.00469	1158	0.00413	1158	0.00384	808	0.99712	808	0.98824	808	0.98652	1278	0.04921	1278	0.03098	1278	0.0387
809	0.03299	809	0.05888	809	0.01332	1159	0.00491	1159	0.00439	1159	0.00401	809	0.99424	809	0.98431	809	0.99057	1279	0.04584	1279	0.03025	1279	0.03929
810	0.03046	810	0.05352	810	0.01176	1160	0.00505	1160	0.00433	1160	0.0041	810	0.98897	810	0.97983	810	0.99057	1280	0.05058	1280	0.03072	1280	0.03983
811	0.02792	811	0.04996	811	0.01097	1161	0.00513	1161	0.00448	1161	0.00418	811	0.98657	811	0.97703	811	0.99326	1281	0.05069	1281	0.0295	1281	0.03837
812	0.02538	812	0.04639	812	0.01019	1162	0.00514	1162	0.00463	1162	0.00412	812	0.98273	812	0.97087	812	0.99461	1282	0.04822	1282	0.02952	1282	0.0385
813	0.02348	813	0.04282	813	0.0094	1163	0.00505	1163	0.00458	1163	0.00428	813	0.97698	813	0.96639	813	0.9973	1283	0.04911	1283	0.02808	1283	0.03767
814	0.02157	814	0.03925	814	0.00862	1164	0.00512	1164	0.00451	1164	0.00417	814	0.96978	814	0.96078	814	0.99865	1284	0.04986	1284	0.02949	1284	0.03794
815	0.01967	815	0.03657	815	0.00784	1165	0.00502	1165	0.00467	1165	0.00408	815	0.96307	815	0.95462	815	0.99865	1285	0.0458	1285	0.02895	1285	0.03745
816	0.01777	816	0.0339	816	0.00784	1166	0.00497	1166	0.00451	1166	0.0041	816	0.95396	816	0.94846	816	1	1286	0.04785	1286	0.0281	1286	0.03789
817	0.0165	817	0.03211	817	0.00705	1167	0.005	1167	0.00443	1167	0.00395	817	0.9458	817	0.94118	817	1	1287	0.04853	1287	0.02747	1287	0.03686
818	0.01523	818	0.02944	818	0.00627	1168	0.00497	1168	0.00463	1168	0.00405	818	0.93525	818	0.93277	818	1	1288	0.04355	1288	0.02894	1288	0.03589
819	0.01396	819	0.02765	819	0.00627	1169	0.00487	1169	0.00438	1169	0.00395	819	0.92422	819	0.92493	819	1	1289	0.04631	1289	0.0287	1289	0.03617
820	0.01332	820	0.02587	820	0.00549	1170	0.00497	1170	0.00439	1170	0.00393	820	0.91319	820	0.91597	820	1	1290	0.04673	1290	0.02775	1290	0.03618
821	0.01206	821	0.02409	821	0.00549	1171	0.00474	1171	0.00431	1171	0.00399	821	0.90072	821	0.90756	821	1	1291	0.0439	1291	0.02893	1291	0.03597
822	0.01142	822	0.0223	822	0.0047	1172	0.00477	1172	0.0043	1172	0.00387	822	0.88825	822	0.89804	822	0.99865	1292	0.04442	1292	0.02854	1292	0.03598
823	0.01015	823	0.02052	823	0.0047	1173	0.00475	1173	0.00426	1173	0.00375	823	0.87386	823	0.88739	823	0.9973	1293	0.04396	1293	0.0268	1293	0.03585
824	0.00952	824	0.01963	824	0.00392	1174	0.00465	1174	0.00421	1174	0.00379	824	0.85899	824	0.87619	824	0.99596	1294	0.04309	1294	0.02798	1294	0.03449
825	0.00952	825	0.01784	825	0.00392	1175	0.00468	1175	0.00412	1175	0.00368	825	0.84556	825	0.86499	825	0.99461	1295	0.04551	1295	0.02741	1295	0.03482
826	0.00825	826	0.01695	826	0.00392	1176	0.00447	1176	0.00396	1176	0.00366	826	0.82974	826	0.85434	826	0.99326	1296	0.04315	1296	0.02656	1296	0.03498
827	0.00761	827	0.01606	827	0.00313	1177	0.00459	1177	0.00389	1177	0.00356	827	0.81439	827	0.84146	827	0.99057	1297	0.04612	1297	0.02723	1297	0.03487
828	0.00698	828	0.01517	828	0.00313	1178	0.00462	1178	0.00405	1178	0.00371	828	0.79808	828	0.82969	828	0.98787	1298	0.04574	1298	0.02788	1298	0.03371
829	0.00698	829	0.01427	829	0.00313	1179	0.0046	1179	0.00402	1179	0.00358	829	0.78273	829	0.81569	829	0.98518	1299	0.04184	1299	0.02514	1299	0.03371
830	0.00635	830	0.01338	830	0.00313	1180	0.00455	1180	0.00395	1180	0.00355	830	0.76355	830	0.80168	830	0.98113	1300	0.04352	1300	0.02812	1300	0.03393
831	0.00444	831	0.01338	831	0.00157	1181	0.00442	1181	0.00384	1181	0.00352	831	0.74868	831	0.78936	831	0.97439	1301	0.04284	1301	0.02606	1301	0.03387
832	0.00508	832	0.01249	832	0.00235	1182	0.00442	1182	0.0038	1182	0.00337	832	0.73237	832	0.77535	832	0.97035	1302	0.04517	1302	0.02616	1302	0.03279
833	0.00508	833	0.01249	833	0.00157	1183	0.00437	1183	0.00378	1183	0.00341	833	0.71415	833	0.76022	833	0.96765	1303	0.04244	1303	0.02709	1303	0.0335
834	0.00444	834	0.0116	834	0.00157	1184	0.00436	1184	0.00381	1184	0.00337	834	0.69688	834	0.74398	834	0.96361	1304	0.04371	1304	0.02559	1304	0.03374
835	0.00381	835	0.0107	835	0.00157	1185	0.00446	1185	0.00381	1185	0.00334	835	0.6801	835	0.72941	835	0.95822	1305	0.04277	1305	0.02481	1305	0.03321
836	0.00381	836	0.0107	836	0.00157	1186	0.00415	1186	0.00372	1186	0.00333	836	0.66187	836	0.71261	836	0.95283	1306	0.04248	1306	0.02491	1306	0.03267
837	0.00317	837	0.00981	837	0.00157	1187	0.00416	1187	0.00367	1187	0.00335	837	0.64412	837	0.6958	837	0.94879	1307	0.04153	1307	0.02631	1307	0.03261
838	0.00317	838	0.00981	838	0.000783699	1188	0.00409	1188	0.00362	1188	0.00321	838	0.62926	838	0.68123	838	0.9407	1308	0.04257	1308	0.02568	1308	0.03172
839	0.00317	839	0.00981	839	0.00157	1189	0.00421	1189	0.00365	1189	0.00321	839	0.61151	839	0.66387	839	0.93531	1309	0.04135	1309	0.02543	1309	0.0325
840	0.00317	840	0.00892	840	0.000783699	1190	0.00415	1190	0.00352	1190	0.00327	840	0.59616	840	0.64874	840	0.92857	1310	0.04189	1310	0.02562	1310	0.03222
841	0.00254	841	0.00892	841	0.000783699	1191	0.00409	1191	0.00345	1191	0.00317	841	0.57986	841	0.63137	841	0.92183	1311	0.04414	1311	0.02544	1311	0.03207
842	0.00317	842	0.00803	842	0.000783699	1192	0.00395	1192	0.00337	1192	0.00312	842	0.56547	842	0.61513	842	0.91509	1312	0.03963	1312	0.02492	1312	0.03168
843	0.00317	843	0.00803	843	0.000783699	1193	0.00408	1193	0.00341	1193	0.00317	843	0.54772	843	0.59776	843	0.90701	1313	0.04076	1313	0.02521	1313	0.03255
844	0.00254	844	0.00803	844	0.000783699	1194	0.00402	1194	0.00336	1194	0.00311	844	0.53333	844	0.58207	844	0.90027	1314	0.04216	1314	0.02534	1314	0.03216
845	0.00254	845	0.00714	845	0.000783699	1195	0.00399	1195	0.00341	1195	0.00302	845	0.51894	845	0.56583	845	0.89084	1315	0.03926	1315	0.02401	1315	0.0322
846	0.0019	846	0.00803	846	0.000783699	1196	0.00388	1196	0.00317	1196	0.00296	846	0.5036	846	0.54846	846	0.88275	1316	0.03895	1316	0.02703	1316	0.03195
847	0.0019	847	0.00714	847	0.000783699	1197	0.00391	1197	0.00326	1197	0.00293	847	0.48681	847	0.53053	847	0.87332	1317	0.03815	1317	0.02409	1317	0.03313
848	0.00254	848	0.00714	848	0	1198	0.00388	1198	0.00332	1198	0.00293	848	0.4729	848	0.51373	848	0.86388	1318	0.03967	1318	0.02381	1318	0.03108
849	0.0019	849	0.00714	849	0.000783699	1199	0.00388	1199	0.00309	1199	0.00291	849	0.45612	849	0.49524	849	0.85445	1319	0.04046	1319	0.02541	1319	0.03193
850	0.0019	850	0.00714	850	0	1200	0.00383	1200	0.0032	1200	0.00281	850	0.44221	850	0.47787	850	0.84367	1320	0.03849	1320	0.02428	1320	0.0323
851	0.0019	851	0.00714	851	0.000783699	1201	0.00378	1201	0.00314	1201	0.00281	851	0.42542	851	0.45938	851	0.83288	1321	0.03899	1321	0.02298	1321	0.03109
852	0.0019	852	0.00714	852	0.000783699	1202	0.00379	1202	0.00321	1202	0.00273	852	0.41151	852	0.44314	852	0.82345	1322	0.03843	1322	0.02385	1322	0.02933
853	0.00127	853	0.00714	853	0.000783699	1203	0.00379	1203	0.00311	1203	0.00273	853	0.39664	853	0.42465	853	0.81132	1323	0.03998	1323	0.02314	1323	0.03118
854	0.0019	854	0.00624	854	0	1204	0.00371	1204	0.00299	1204	0.00271	854	0.38369	854	0.40896	854	0.80054	1324	0.04098	1324	0.02349	1324	0.03026
855	0.0019	855	0.00714	855	0	1205	0.00353	1205	0.00309	1205	0.0027	855	0.3693	855	0.39104	855	0.78841	1325	0.03896	1325	0.02473	1325	0.03003
856	0.00127	856	0.00624	856	0.000783699	1206	0.00371	1206	0.003	1206	0.00273	856	0.35683	856	0.37647	856	0.77763	1326	0.03711	1326	0.02468	1326	0.02969
857	0.0019	857	0.00624	857	0	1207	0.00354	1207	0.00279	1207	0.00265	857	0.34293	857	0.3591	857	0.76415	1327	0.03872	1327	0.0223	1327	0.02984
858	0.0019	858	0.00624	858	0.000783699	1208	0.00361	1208	0.00286	1208	0.00258	858	0.33094	858	0.34454	858	0.75472	1328	0.03709	1328	0.02406	1328	0.02801
859	0.00127	859	0.00624	859	0	1209	0.00352	1209	0.0027	1209	0.00259	859	0.31751	859	0.32773	859	0.74124	1329	0.03646	1329	0.02339	1329	0.0293
860	0.0019	860	0.00624	860	0	1210	0.00344	1210	0.00279	1210	0.00261	860	0.30552	860	0.31317	860	0.72911	1330	0.03784	1330	0.02197	1330	0.02975
861	0.00127	861	0.00624	861	0.000783699	1211	0.00339	1211	0.00276	1211	0.00249	861	0.29305	861	0.29804	861	0.71563	1331	0.03849	1331	0.02144	1331	0.02971
862	0.00127	862	0.00624	862	0	1212	0.00347	1212	0.00267	1212	0.00242	862	0.28106	862	0.28291	862	0.70216	1332	0.03326	1332	0.02404	1332	0.03007
863	0.00127	863	0.00624	863	0.000783699	1213	0.0034	1213	0.00274	1213	0.0025	863	0.27002	863	0.26891	863	0.69137	1333	0.03645	1333	0.02288	1333	0.02749
864	0.00127	864	0.00535	864	0	1214	0.00333	1214	0.00275	1214	0.00249	864	0.25851	864	0.25434	864	0.6779	1334	0.03803	1334	0.02205	1334	0.02886
865	0.00127	865	0.00535	865	0	1215	0.00341	1215	0.00269	1215	0.00236	865	0.24796	865	0.24146	865	0.66577	1335	0.03757	1335	0.02347	1335	0.02797
866	0.00127	866	0.00535	866	0	1216	0.00326	1216	0.00252	1216	0.00234	866	0.23693	866	0.22745	866	0.65229	1336	0.03799	1336	0.02285	1336	0.02992
867	0.00127	867	0.00535	867	0	1217	0.00333	1217	0.00258	1217	0.00235	867	0.22686	867	0.21513	867	0.64016	1337	0.03803	1337	0.02089	1337	0.02873
868	0.00127	868	0.00535	868	0	1218	0.00323	1218	0.00264	1218	0.00243	868	0.21631	868	0.20224	868	0.62668	1338	0.03352	1338	0.02309	1338	0.02787
869	0.000634518	869	0.00535	869	0	1219	0.00322	1219	0.00256	1219	0.00238	869	0.20719	869	0.19104	869	0.61456	1339	0.03548	1339	0.02295	1339	0.02501
870	0.00127	870	0.00535	870	0	1220	0.00317	1220	0.00259	1220	0.00228	870	0.1976	870	0.17927	870	0.60108	1340	0.03651	1340	0.02243	1340	0.02697
871	0.00127	871	0.00624	871	0	1221	0.00327	1221	0.00262	1221	0.00232	871	0.18801	871	0.16751	871	0.58895	1341	0.03428	1341	0.02347	1341	0.02808
872	0.00127	872	0.00535	872	0	1222	0.00328	1222	0.00251	1222	0.00229	872	0.17842	872	0.15574	872	0.57547	1342	0.03631	1342	0.02169	1342	0.0273
873	0.00127	873	0.00535	873	0	1223	0.00322	1223	0.00246	1223	0.00234	873	0.17026	873	0.14622	873	0.56469	1343	0.03553	1343	0.02157	1343	0.02693
874	0.00127	874	0.00624	874	0	1224	0.00326	1224	0.00256	1224	0.00224	874	0.16163	874	0.13557	874	0.55256	1344	0.03691	1344	0.02341	1344	0.02628
875	0.000634518	875	0.00624	875	0	1225	0.0032	1225	0.00253	1225	0.00221	875	0.15348	875	0.12661	875	0.54043	1345	0.03094	1345	0.02193	1345	0.0267
876	0.00127	876	0.00535	876	0	1226	0.00307	1226	0.00237	1226	0.00219	876	0.14532	876	0.11765	876	0.5283	1346	0.0371	1346	0.02106	1346	0.02653
877	0.000634518	877	0.00535	877	0	1227	0.0031	1227	0.00235	1227	0.00219	877	0.13813	877	0.10924	877	0.51752	1347	0.0357	1347	0.02287	1347	0.02733
878	0.000634518	878	0.00535	878	0	1228	0.00317	1228	0.00242	1228	0.00213	878	0.13046	878	0.10084	878	0.50674	1348	0.03534	1348	0.02372	1348	0.02768
879	0.00127	879	0.00535	879	0	1229	0.00309	1229	0.00239	1229	0.00211	879	0.12374	879	0.093	879	0.49596	1349	0.03491	1349	0.02054	1349	0.02885
880	0.000634518	880	0.00535	880	0	1230	0.00303	1230	0.00245	1230	0.00214	880	0.11703	880	0.08627	880	0.48518	1350	0.03435	1350	0.02334	1350	0.02496
881	0.00127	881	0.00535	881	0	1231	0.00314	1231	0.00234	1231	0.00208	881	0.11031	881	0.07955	881	0.47439	1351	0.03369	1351	0.02218	1351	0.02611
882	0.000634518	882	0.00535	882	0	1232	0.003	1232	0.00222	1232	0.00213	882	0.10408	882	0.07339	882	0.46361	1352	0.03477	1352	0.02019	1352	0.0257
883	0.00127	883	0.00535	883	0	1233	0.00309	1233	0.00222	1233	0.00209	883	0.09784	883	0.06723	883	0.45418	1353	0.0356	1353	0.02138	1353	0.02651
884	0.00127	884	0.00535	884	0	1234	0.00294	1234	0.00235	1234	0.00206	884	0.09209	884	0.06162	884	0.44474	1354	0.03484	1354	0.02382	1354	0.02601
885	0.000634518	885	0.00535	885	0	1235	0.00289	1235	0.00228	1235	0.00207	885	0.08681	885	0.05658	885	0.43396	1355	0.03769	1355	0.02113	1355	0.02685
886	0.00127	886	0.00624	886	0	1236	0.00296	1236	0.00211	1236	0.00202	886	0.08153	886	0.0521	886	0.42588	1356	0.03197	1356	0.02009	1356	0.02494
887	0.000634518	887	0.00535	887	0	1237	0.00306	1237	0.00222	1237	0.00196	887	0.07626	887	0.04706	887	0.41509	1357	0.03169	1357	0.02243	1357	0.02653
888	0.000634518	888	0.00535	888	0	1238	0.00285	1238	0.00224	1238	0.00199	888	0.07146	888	0.04314	888	0.40701	1358	0.03287	1358	0.02094	1358	0.02555
889	0.00127	889	0.00535	889	0	1239	0.00292	1239	0.00219	1239	0.00193	889	0.06667	889	0.03922	889	0.39757	1359	0.03307	1359	0.02018	1359	0.02487
890	0.00127	890	0.00535	890	0	1240	0.00282	1240	0.00214	1240	0.00189	890	0.06235	890	0.03529	890	0.38949	1360	0.03041	1360	0.02128	1360	0.02592
891	0.00127	891	0.00535	891	0	1241	0.0029	1241	0.00215	1241	0.00191	891	0.05803	891	0.03193	891	0.38005	1361	0.02844	1361	0.02077	1361	0.02673
892	0.00127	892	0.00535	892	0	1242	0.0027	1242	0.00219	1242	0.00191	892	0.0542	892	0.02913	892	0.37197	1362	0.03572	1362	0.01935	1362	0.02644
893	0.00127	893	0.00535	893	0	1243	0.0028	1243	0.00204	1243	0.00196	893	0.05036	893	0.02633	893	0.36523	1363	0.03243	1363	0.02062	1363	0.02553
894	0.00127	894	0.00535	894	0	1244	0.00277	1244	0.00198	1244	0.00183	894	0.04652	894	0.02353	894	0.3558	1364	0.03031	1364	0.01946	1364	0.02419
895	0.00127	895	0.00535	895	0	1245	0.00279	1245	0.00197	1245	0.00191	895	0.04365	895	0.02129	895	0.34906	1365	0.03261	1365	0.02023	1365	0.02431
896	0.00127	896	0.00535	896	0	1246	0.00277	1246	0.00195	1246	0.00179	896	0.04029	896	0.01905	896	0.34097	1366	0.03179	1366	0.02056	1366	0.02351
897	0.00127	897	0.00535	897	0	1247	0.00274	1247	0.00198	1247	0.0018	897	0.03789	897	0.01737	897	0.33423	1367	0.03009	1367	0.01951	1367	0.02521
898	0.00127	898	0.00535	898	0	1248	0.00288	1248	0.00213	1248	0.00186	898	0.03501	898	0.01569	898	0.32749	1368	0.02947	1368	0.01947	1368	0.02351
899	0.00127	899	0.00535	899	0	1249	0.00265	1249	0.00193	1249	0.00183	899	0.03261	899	0.01401	899	0.32075	1369	0.0317	1369	0.02099	1369	0.02306
900	0.00127	900	0.00535	900	0	1250	0.00276	1250	0.00198	1250	0.00183	900	0.03022	900	0.01232	900	0.31402	1370	0.0295	1370	0.01911	1370	0.0237
901	0.00127	901	0.00535	901	0	1251	0.00266	1251	0.00193	1251	0.00183	901	0.02782	901	0.0112	901	0.30728	1371	0.02963	1371	0.01793	1371	0.0257
902	0.00127	902	0.00535	902	0	1252	0.00271	1252	0.00184	1252	0.00183	902	0.0259	902	0.01008	902	0.30054	1372	0.03161	1372	0.02113	1372	0.02402
903	0.00127	903	0.00446	903	0	1253	0.00268	1253	0.00189	1253	0.00179	903	0.0235	903	0.0084	903	0.2938	1373	0.02763	1373	0.02101	1373	0.023
904	0.00127	904	0.00535	904	0	1254	0.00266	1254	0.00193	1254	0.00173	904	0.02158	904	0.00784	904	0.28841	1374	0.02733	1374	0.01948	1374	0.02399
905	0.00127	905	0.00446	905	0	1255	0.00268	1255	0.00184	1255	0.00176	905	0.02014	905	0.00672	905	0.28167	1375	0.0298	1375	0.02082	1375	0.02408
906	0.00127	906	0.00446	906	0	1256	0.00251	1256	0.00182	1256	0.00172	906	0.01823	906	0.0056	906	0.27628	1376	0.0267	1376	0.01957	1376	0.02302
907	0.00127	907	0.00535	907	0	1257	0.00259	1257	0.00174	1257	0.0018	907	0.01679	907	0.00504	907	0.27089	1377	0.02928	1377	0.0198	1377	0.02557
908	0.00127	908	0.00446	908	0	1258	0.00259	1258	0.00187	1258	0.00178	908	0.01535	908	0.00448	908	0.2655	1378	0.0316	1378	0.01983	1378	0.02265
909	0.00127	909	0.00446	909	0	1259	0.00263	1259	0.00178	1259	0.00162	909	0.01391	909	0.00392	909	0.26011	1379	0.02703	1379	0.0188	1379	0.02162
910	0.00127	910	0.00446	910	0	1260	0.00263	1260	0.00182	1260	0.00168	910	0.01247	910	0.00336	910	0.25472	1380	0.02675	1380	0.01969	1380	0.02513
911	0.00127	911	0.00446	911	0	1261	0.00262	1261	0.0017	1261	0.00165	911	0.01151	911	0.0028	911	0.24933	1381	0.02763	1381	0.01891	1381	0.02568
912	0.00127	912	0.00535	912	0	1262	0.00261	1262	0.00171	1262	0.00169	912	0.01055	912	0.0028	912	0.24528	1382	0.03306	1382	0.02092	1382	0.02352
913	0.00127	913	0.00446	913	0	1263	0.0025	1263	0.00173	1263	0.00164	913	0.00959	913	0.00168	913	0.23989	1383	0.02761	1383	0.02087	1383	0.02446
914	0.00127	914	0.00446	914	0	1264	0.00269	1264	0.00178	1264	0.00166	914	0.00863	914	0.00168	914	0.23585	1384	0.03071	1384	0.01849	1384	0.02088
915	0.00127	915	0.00446	915	0	1265	0.00246	1265	0.00173	1265	0.00165	915	0.00767	915	0.00168	915	0.23046	1385	0.03001	1385	0.02019	1385	0.02408
916	0.00127	916	0.00446	916	0	1266	0.00253	1266	0.0017	1266	0.00171	916	0.00671	916	0.00112	916	0.22642	1386	0.0295	1386	0.0195	1386	0.0235
917	0.00127	917	0.00446	917	0	1267	0.00251	1267	0.00175	1267	0.00169	917	0.00624	917	0.000560224	917	0.22237	1387	0.02973	1387	0.01903	1387	0.02311
918	0.00127	918	0.00446	918	0	1268	0.00251	1268	0.00173	1268	0.00166	918	0.00528	918	0.000560224	918	0.21698	1388	0.02984	1388	0.02088	1388	0.0228
919	0.00127	919	0.00446	919	0	1269	0.00256	1269	0.00167	1269	0.00167	919	0.0048	919	0.000560224	919	0.21294	1389	0.0284	1389	0.01897	1389	0.02199
920	0.00127	920	0.00446	920	0	1270	0.00244	1270	0.00171	1270	0.00165	920	0.00432	920	0.000560224	920	0.20889	1390	0.03112	1390	0.01831	1390	0.02167
921	0.00127	921	0.00446	921	0	1271	0.00252	1271	0.00168	1271	0.00159	921	0.00384	921	0	921	0.20485	1391	0.02737	1391	0.02035	1391	0.02173
922	0.00127	922	0.00446	922	0	1272	0.00253	1272	0.00173	1272	0.00165	922	0.00336	922	0	922	0.20216	1392	0.02679	1392	0.01917	1392	0.02367
923	0.00127	923	0.00446	923	0	1273	0.00253	1273	0.00182	1273	0.00156	923	0.00288	923	0	923	0.19811	1393	0.03002	1393	0.01821	1393	0.02157
924	0.00127	924	0.00446	924	0	1274	0.00248	1274	0.00172	1274	0.00157	924	0.0024	924	0	924	0.19407	1394	0.02793	1394	0.02026	1394	0.02125
925	0.00127	925	0.00446	925	0	1275	0.00248	1275	0.00167	1275	0.00158	925	0.00192	925	0	925	0.19003	1395	0.02676	1395	0.02006	1395	0.02331
926	0.00127	926	0.00446	926	0	1276	0.00251	1276	0.00169	1276	0.00155	926	0.00192	926	0	926	0.18733	1396	0.02518	1396	0.01854	1396	0.02278
927	0.00127	927	0.00446	927	0	1277	0.00242	1277	0.00148	1277	0.0015	927	0.00144	927	0	927	0.18329	1397	0.02764	1397	0.02052	1397	0.02312
928	0.00127	928	0.00446	928	0	1278	0.00259	1278	0.00159	1278	0.00151	928	0.00144	928	0	928	0.18059	1398	0.02743	1398	0.01843	1398	0.02041
929	0.000634518	929	0.00446	929	0	1279	0.00238	1279	0.00147	1279	0.00154	929	0.000959233	929	0	929	0.17655	1399	0.02965	1399	0.01809	1399	0.02283
930	0.00127	930	0.00446	930	0	1280	0.00237	1280	0.00157	1280	0.00157	930	0.000959233	930	0	930	0.17385	1400	0.02589	1400	0.02004	1400	0.02226
931	0.00127	931	0.00446	931	0	1281	0.00237	1281	0.00149	1281	0.00143	931	0.000479616	931	0.000560224	931	0.17116
932	0.00127	932	0.00446	932	0	1282	0.00234	1282	0.00153	1282	0.00154	932	0.000479616	932	0.000560224	932	0.16712
933	0.00127	933	0.00446	933	0	1283	0.00236	1283	0.00146	1283	0.00146	933	0.000479616	933	0.000560224	933	0.16442
934	0.00127	934	0.00446	934	0	1284	0.00239	1284	0.00149	1284	0.00145	934	0	934	0.000560224	934	0.16173
935	0.000634518	935	0.00446	935	0	1285	0.00226	1285	0.00157	1285	0.00142	935	0	935	0.000560224	935	0.15903
936	0.000634518	936	0.00446	936	0	1286	0.00233	1286	0.00133	1286	0.00141	936	0	936	0.000560224	936	0.15633
937	0.00127	937	0.00446	937	0	1287	0.00231	1287	0.00144	1287	0.00135	937	0	937	0.000560224	937	0.15364
938	0.00127	938	0.00446	938	0	1288	0.00236	1288	0.00136	1288	0.00145	938	0	938	0.00112	938	0.15094
939	0.000634518	939	0.00446	939	0	1289	0.00225	1289	0.00149	1289	0.00142	939	0	939	0.000560224	939	0.14825
940	0.00127	940	0.00446	940	0	1290	0.00221	1290	0.00142	1290	0.00129	940	0	940	0.00112	940	0.14555
941	0.00127	941	0.00446	941	0	1291	0.00222	1291	0.00133	1291	0.00141	941	0	941	0.00112	941	0.14286
942	0.00127	942	0.00446	942	0	1292	0.00223	1292	0.00138	1292	0.0014	942	0	942	0.00112	942	0.14016
943	0.00127	943	0.00446	943	0	1293	0.00229	1293	0.00139	1293	0.00131	943	0	943	0.00168	943	0.13881
944	0.00127	944	0.00446	944	0	1294	0.00214	1294	0.00138	1294	0.00133	944	0	944	0.00168	944	0.13612
945	0.00127	945	0.00446	945	0	1295	0.00216	1295	0.00125	1295	0.00133	945	0	945	0.00168	945	0.13477
946	0.00127	946	0.00535	946	0	1296	0.00217	1296	0.00132	1296	0.00129	946	0	946	0.00224	946	0.13073
947	0.00127	947	0.00446	947	0	1297	0.00215	1297	0.00118	1297	0.00125	947	0	947	0.00224	947	0.12938
948	0.000634518	948	0.00446	948	0	1298	0.00211	1298	0.00129	1298	0.00126	948	0	948	0.00224	948	0.12803
949	0.000634518	949	0.00446	949	0	1299	0.00219	1299	0.00131	1299	0.00131	949	0.000479616	949	0.00224	949	0.12534
950	0.000634518	950	0.00446	950	0	1300	0.00222	1300	0.00126	1300	0.00122	950	0.000479616	950	0.0028	950	0.12264
951	0.00127	951	0.00446	951	0	1301	0.00223	1301	0.00128	1301	0.00126	951	0.000479616	951	0.0028	951	0.11995
952	0.000634518	952	0.00446	952	0	1302	0.00219	1302	0.00124	1302	0.00123	952	0.000479616	952	0.0028	952	0.1186
953	0.000634518	953	0.00446	953	0	1303	0.00223	1303	0.00123	1303	0.00123	953	0.000479616	953	0.0028	953	0.1159
954	0.000634518	954	0.00535	954	0	1304	0.00208	1304	0.00128	1304	0.00123	954	0.000959233	954	0.00336	954	0.11456
955	0.000634518	955	0.00446	955	0	1305	0.00207	1305	0.00132	1305	0.00125	955	0.000959233	955	0.00336	955	0.11321
956	0.000634518	956	0.00446	956	0	1306	0.00215	1306	0.0012	1306	0.00121	956	0.000959233	956	0.00336	956	0.11051
957	0.00127	957	0.00446	957	0	1307	0.00215	1307	0.00116	1307	0.00132	957	0.00144	957	0.00392	957	0.10916
958	0.00127	958	0.00535	958	0	1308	0.00204	1308	0.00123	1308	0.00125	958	0.00144	958	0.00392	958	0.10782
959	0.00127	959	0.00446	959	0	1309	0.00209	1309	0.00117	1309	0.00117	959	0.00144	959	0.00392	959	0.10512
960	0.00127	960	0.00446	960	0	1310	0.00217	1310	0.00123	1310	0.00122	960	0.00144	960	0.00392	960	0.10377
961	0.000634518	961	0.00446	961	0	1311	0.0021	1311	0.00114	1311	0.0012	961	0.00192	961	0.00448	961	0.10243
962	0.00127	962	0.00446	962	0	1312	0.00204	1312	0.00116	1312	0.0012	962	0.00192	962	0.00448	962	0.09973
963	0.000634518	963	0.00446	963	0	1313	0.00204	1313	0.00123	1313	0.00119	963	0.0024	963	0.00448	963	0.09838
964	0.000634518	964	0.00446	964	0	1314	0.00201	1314	0.00119	1314	0.00124	964	0.0024	964	0.00504	964	0.09704
965	0.000634518	965	0.00446	965	0	1315	0.00215	1315	0.00112	1315	0.00114	965	0.0024	965	0.00504	965	0.09569
966	0.00127	966	0.00446	966	0	1316	0.00198	1316	0.00123	1316	0.00113	966	0.00288	966	0.00504	966	0.09434
967	0.00127	967	0.00446	967	0	1317	0.00201	1317	0.00125	1317	0.0012	967	0.00288	967	0.00504	967	0.09299
968	0.00127	968	0.00535	968	0	1318	0.00208	1318	0.00107	1318	0.00113	968	0.00288	968	0.0056	968	0.0903
969	0.00127	969	0.00446	969	0	1319	0.00201	1319	0.00107	1319	0.00107	969	0.00288	969	0.0056	969	0.08895
970	0.000634518	970	0.00446	970	0	1320	0.00204	1320	0.00114	1320	0.00119	970	0.00336	970	0.0056	970	0.0876
971	0.00127	971	0.00535	971	0	1321	0.00204	1321	0.00115	1321	0.00117	971	0.00336	971	0.00616	971	0.08625
972	0.000634518	972	0.00446	972	0	1322	0.00194	1322	0.00115	1322	0.00118	972	0.00384	972	0.00616	972	0.08491
973	0.000634518	973	0.00446	973	0	1323	0.00201	1323	0.00119	1323	0.00118	973	0.00384	973	0.00616	973	0.08356
974	0.000634518	974	0.00446	974	0	1324	0.00187	1324	0.00107	1324	0.00119	974	0.00384	974	0.00616	974	0.08221
975	0.00127	975	0.00446	975	0	1325	0.00187	1325	0.00103	1325	0.00113	975	0.00432	975	0.00672	975	0.08086
976	0.00127	976	0.00446	976	0	1326	0.00194	1326	0.0011	1326	0.00109	976	0.00432	976	0.00672	976	0.07951
977	0.000634518	977	0.00446	977	0	1327	0.00196	1327	0.00122	1327	0.00111	977	0.0048	977	0.00672	977	0.07951
978	0.000634518	978	0.00446	978	0	1328	0.00193	1328	0.00111	1328	0.0011	978	0.0048	978	0.00728	978	0.07817
979	0.000634518	979	0.00446	979	0	1329	0.00191	1329	0.00105	1329	0.00116	979	0.0048	979	0.00728	979	0.07682
980	0.000634518	980	0.00446	980	0	1330	0.00184	1330	0.00105	1330	0.00115	980	0.00528	980	0.00728	980	0.07547
981	0.000634518	981	0.00446	981	0	1331	0.00187	1331	0.0011	1331	0.00108	981	0.00528	981	0.00784	981	0.07412
982	0.000634518	982	0.00446	982	0	1332	0.002	1332	0.00102	1332	0.00111	982	0.00528	982	0.00784	982	0.07278
983	0.000634518	983	0.00446	983	0	1333	0.00182	1333	0.00115	1333	0.00116	983	0.00576	983	0.00784	983	0.07143
984	0.00127	984	0.00446	984	0	1334	0.0019	1334	0.00105	1334	0.00111	984	0.00576	984	0.00784	984	0.07143
985	0.000634518	985	0.00446	985	0	1335	0.00186	1335	0.000966239	1335	0.00111	985	0.00624	985	0.00784	985	0.07008
986	0.000634518	986	0.00446	986	0	1336	0.00195	1336	0.00104	1336	0.00107	986	0.00624	986	0.0084	986	0.06873
987	0.000634518	987	0.00446	987	0	1337	0.00183	1337	0.00108	1337	0.000990406	987	0.00624	987	0.0084	987	0.06739
988	0.00127	988	0.00446	988	0	1338	0.00187	1338	0.00099778	1338	0.00108	988	0.00671	988	0.0084	988	0.06739
989	0.000634518	989	0.00446	989	0	1339	0.00189	1339	0.00101	1339	0.00103	989	0.00671	989	0.0084	989	0.06604
990	0.000634518	990	0.00446	990	0	1340	0.00189	1340	0.000989431	1340	0.00103	990	0.00671	990	0.00896	990	0.06469
991	0.000634518	991	0.00446	991	0	1341	0.00192	1341	0.00101	1341	0.000995927	991	0.00719	991	0.00896	991	0.06334
992	0.000634518	992	0.00535	992	0	1342	0.00188	1342	0.000934574	1342	0.00104	992	0.00767	992	0.00896	992	0.06334
993	0.000634518	993	0.00535	993	0	1343	0.00186	1343	0.000959113	1343	0.00102	993	0.00767	993	0.00896	993	0.06199
994	0.000634518	994	0.00446	994	0	1344	0.00197	1344	0.00093821	1344	0.00104	994	0.00767	994	0.00952	994	0.06065
995	0.000634518	995	0.00446	995	0	1345	0.00185	1345	0.00103	1345	0.00112	995	0.00815	995	0.00952	995	0.0593
996	0.000634518	996	0.00446	996	0	1346	0.00198	1346	0.001	1346	0.00105	996	0.00815	996	0.00952	996	0.05795
997	0.000634518	997	0.00446	997	0	1347	0.00187	1347	0.000970078	1347	0.000986268	997	0.00815	997	0.01008	997	0.05795
998	0.000634518	998	0.00446	998	0	1348	0.00188	1348	0.00105	1348	0.00108	998	0.00863	998	0.01008	998	0.0566
999	0.00127	999	0.00446	999	0	1349	0.00185	1349	0.000917425	1349	0.000946422	999	0.00863	999	0.01008	999	0.0566
1000	0.00127	1000	0.00446	1000	0	1350	0.00186	1350	0.000947203	1350	0.000994166	1000	0.00863	1000	0.01008	1000	0.05526
1001	0.00127	1001	0.00446	1001	0	1351	0.00189	1351	0.000853988	1351	0.00104	1001	0.00911	1001	0.01008	1001	0.05391
1002	0.000634518	1002	0.00446	1002	0	1352	0.0018	1352	0.000973097	1352	0.00103	1002	0.00911	1002	0.01064	1002	0.05391
1003	0.000634518	1003	0.00446	1003	0	1353	0.00181	1353	0.00093821	1353	0.000982975	1003	0.00959	1003	0.01064	1003	0.05256
1004	0.000634518	1004	0.00535	1004	0	1354	0.00187	1354	0.000850158	1354	0.00101	1004	0.00959	1004	0.01064	1004	0.05121
1005	0.00127	1005	0.00535	1005	0	1355	0.00189	1355	0.000791453	1355	0.00104	1005	0.00959	1005	0.0112	1005	0.05121
1006	0.000634518	1006	0.00446	1006	0	1356	0.00177	1356	0.000927675	1356	0.000945652	1006	0.01007	1006	0.0112	1006	0.04987
1007	0.00127	1007	0.00535	1007	0	1357	0.00181	1357	0.00099616	1357	0.000970926	1007	0.01007	1007	0.0112	1007	0.04852
1008	0.00127	1008	0.00446	1008	0	1358	0.00186	1358	0.000882623	1358	0.000964134	1008	0.01007	1008	0.0112	1008	0.04852
1009	0.00127	1009	0.00446	1009	0	1359	0.00181	1359	0.00102	1359	0.000950079	1009	0.01055	1009	0.0112	1009	0.04717
1010	0.000634518	1010	0.00535	1010	0	1360	0.00178	1360	0.000880208	1360	0.000902803	1010	0.01055	1010	0.0112	1010	0.04717
1011	0.00127	1011	0.00446	1011	0	1361	0.00184	1361	0.000868514	1361	0.00102	1011	0.01103	1011	0.01176	1011	0.04582
1012	0.000634518	1012	0.00535	1012	0	1362	0.00172	1362	0.00090003	1362	0.000944991	1012	0.01103	1012	0.01176	1012	0.04582
1013	0.000634518	1013	0.00446	1013	0	1363	0.00179	1363	0.000918399	1363	0.000967233	1013	0.01103	1013	0.01176	1013	0.04447
1014	0.000634518	1014	0.00446	1014	0	1364	0.00184	1364	0.000857858	1364	0.00101	1014	0.01151	1014	0.01176	1014	0.04313
1015	0.000634518	1015	0.00446	1015	0	1365	0.00182	1365	0.000935017	1365	0.000953505	1015	0.01151	1015	0.01232	1015	0.04313
1016	0.00127	1016	0.00446	1016	0	1366	0.00174	1366	0.000933088	1366	0.000910144	1016	0.01151	1016	0.01232	1016	0.04178
1017	0.00127	1017	0.00446	1017	0	1367	0.00173	1367	0.000917748	1367	0.000980078	1017	0.01199	1017	0.01232	1017	0.04178
1018	0.000634518	1018	0.00535	1018	0	1368	0.00174	1368	0.0009633	1368	0.000952911	1018	0.01199	1018	0.01232	1018	0.04043
1019	0.00127	1019	0.00446	1019	0	1369	0.00167	1369	0.000941776	1369	0.000928752	1019	0.01199	1019	0.01232	1019	0.04043
1020	0.00127	1020	0.00446	1020	0	1370	0.00165	1370	0.000884742	1370	0.00102	1020	0.01247	1020	0.01232	1020	0.03908
1021	0.00127	1021	0.00446	1021	0	1371	0.00169	1371	0.000934006	1371	0.000962397	1021	0.01247	1021	0.01289	1021	0.03908
1022	0.00127	1022	0.00446	1022	0	1372	0.00169	1372	0.000942703	1372	0.000918362	1022	0.01247	1022	0.01289	1022	0.03774
1023	0.00127	1023	0.00446	1023	0	1373	0.00184	1373	0.000853173	1373	0.000963832	1023	0.01295	1023	0.01289	1023	0.03774
1024	0.000634518	1024	0.00446	1024	0	1374	0.00173	1374	0.000809062	1374	0.00089876	1024	0.01295	1024	0.01289	1024	0.03639
1025	0.00127	1025	0.00446	1025	0	1375	0.00179	1375	0.000904985	1375	0.000914389	1025	0.01295	1025	0.01289	1025	0.03639
1026	0.000634518	1026	0.00446	1026	0	1376	0.00178	1376	0.000797662	1376	0.000941637	1026	0.01343	1026	0.01345	1026	0.03504
1027	0.000634518	1027	0.00446	1027	0	1377	0.00179	1377	0.000784539	1377	0.000942131	1027	0.01343	1027	0.01345	1027	0.03504
1028	0.00127	1028	0.00446	1028	0	1378	0.00168	1378	0.000972287	1378	0.000976635	1028	0.01343	1028	0.01345	1028	0.03369
1029	0.00127	1029	0.00446	1029	0	1379	0.00173	1379	0.000836542	1379	0.000981999	1029	0.01391	1029	0.01345	1029	0.03369
1030	0.000634518	1030	0.00446	1030	0	1380	0.00177	1380	0.000841339	1380	0.000883451	1030	0.01391	1030	0.01345	1030	0.03235
1031	0.00127	1031	0.00446	1031	0	1381	0.00167	1381	0.000796001	1381	0.000885845	1031	0.01391	1031	0.01401	1031	0.03235
1032	0.000634518	1032	0.00446	1032	0	1382	0.00171	1382	0.000888055	1382	0.000945846	1032	0.01439	1032	0.01401	1032	0.031
1033	0.00127	1033	0.00446	1033	0	1383	0.00167	1383	0.000787333	1383	0.000973143	1033	0.01439	1033	0.01401	1033	0.031
1034	0.000634518	1034	0.00446	1034	0	1384	0.00179	1384	0.000838162	1384	0.00086902	1034	0.01439	1034	0.01401	1034	0.031
1035	0.000634518	1035	0.00446	1035	0	1385	0.00173	1385	0.00083966	1385	0.00091637	1035	0.01487	1035	0.01401	1035	0.02965
1036	0.000634518	1036	0.00446	1036	0	1386	0.00153	1386	0.000830633	1386	0.000963639	1036	0.01487	1036	0.01401	1036	0.02965
1037	0.000634518	1037	0.00446	1037	0	1387	0.0017	1387	0.000758766	1387	0.000861549	1037	0.01487	1037	0.01457	1037	0.0283
1038	0.000634518	1038	0.00446	1038	0	1388	0.00174	1388	0.000864093	1388	0.000923681	1038	0.01535	1038	0.01457	1038	0.0283
1039	0.000634518	1039	0.00446	1039	0	1389	0.00171	1389	0.000834659	1389	0.000949001	1039	0.01535	1039	0.01457	1039	0.02695
1040	0.000634518	1040	0.00446	1040	0	1390	0.00161	1390	0.000837328	1390	0.000936887	1040	0.01535	1040	0.01457	1040	0.02695
1041	0.00127	1041	0.00446	1041	0	1391	0.00162	1391	0.000832114	1391	0.000837461	1041	0.01535	1041	0.01457	1041	0.02695
1042	0.000634518	1042	0.00446	1042	0	1392	0.00186	1392	0.000823334	1392	0.000918445	1042	0.01583	1042	0.01513	1042	0.02561
1043	0.00127	1043	0.00446	1043	0	1393	0.00155	1393	0.000734752	1393	0.000912108	1043	0.01583	1043	0.01513	1043	0.02561
1044	0.000634518	1044	0.00446	1044	0	1394	0.0017	1394	0.000845305	1394	0.000869625	1044	0.01583	1044	0.01513	1044	0.02426
1045	0.000634518	1045	0.00446	1045	0	1395	0.00157	1395	0.000806138	1395	0.000828893	1045	0.01631	1045	0.01513	1045	0.02426
1046	0.000634518	1046	0.00446	1046	0	1396	0.00171	1396	0.000812856	1396	0.000871897	1046	0.01631	1046	0.01513	1046	0.02291
1047	0.000634518	1047	0.00446	1047	0	1397	0.00162	1397	0.000849709	1397	0.000810224	1047	0.01631	1047	0.01513	1047	0.02291
1048	0.000634518	1048	0.00446	1048	0	1398	0.00176	1398	0.000815027	1398	0.00086879	1048	0.01631	1048	0.01513	1048	0.02291
1049	0.000634518	1049	0.00446	1049	0	1399	0.0017	1399	0.000815962	1399	0.000894928	1049	0.01679	1049	0.01569	1049	0.02156
1050	0.000634518	1050	0.00446	1050	0	1400	0.00175	1400	0.000751379	1400	0.000793835	1050	0.01679	1050	0.01569	1050	0.02156
1051	0.00127	1051	0.00446	1051	0							1051	0.01679	1051	0.01569	1051	0.02156
1052	0.000634518	1052	0.00446	1052	0							1052	0.01727	1052	0.01569	1052	0.02022
1053	0.000634518	1053	0.00446	1053	0							1053	0.01727	1053	0.01569	1053	0.02022
1054	0.000634518	1054	0.00446	1054	0							1054	0.01727	1054	0.01569	1054	0.01887
1055	0.000634518	1055	0.00446	1055	0							1055	0.01775	1055	0.01569	1055	0.01887
1056	0.000634518	1056	0.00446	1056	0							1056	0.01775	1056	0.01625	1056	0.01887
1057	0.000634518	1057	0.00446	1057	0							1057	0.01775	1057	0.01625	1057	0.01752
1058	0.000634518	1058	0.00446	1058	0							1058	0.01775	1058	0.01625	1058	0.01752
1059	0.000634518	1059	0.00446	1059	0							1059	0.01823	1059	0.01625	1059	0.01752
1060	0.000634518	1060	0.00446	1060	0							1060	0.01823	1060	0.01625	1060	0.01617
1061	0.000634518	1061	0.00446	1061	0							1061	0.01823	1061	0.01625	1061	0.01617
1062	0.000634518	1062	0.00446	1062	0							1062	0.01823	1062	0.01625	1062	0.01617
1063	0.000634518	1063	0.00446	1063	0							1063	0.01871	1063	0.01681	1063	0.01482
1064	0.000634518	1064	0.00446	1064	0							1064	0.01871	1064	0.01681	1064	0.01482
1065	0.000634518	1065	0.00446	1065	0							1065	0.01871	1065	0.01681	1065	0.01482
1066	0.000634518	1066	0.00446	1066	0							1066	0.01871	1066	0.01681	1066	0.01348
1067	0.000634518	1067	0.00446	1067	0							1067	0.01918	1067	0.01681	1067	0.01348
1068	0.000634518	1068	0.00446	1068	0							1068	0.01918	1068	0.01681	1068	0.01213
1069	0.000634518	1069	0.00446	1069	0							1069	0.01918	1069	0.01681	1069	0.01213
1070	0.000634518	1070	0.00446	1070	0							1070	0.01918	1070	0.01681	1070	0.01213
1071	0.00127	1071	0.00446	1071	0							1071	0.01966	1071	0.01737	1071	0.01078
1072	0.000634518	1072	0.00446	1072	0							1072	0.01966	1072	0.01737	1072	0.01078
1073	0.000634518	1073	0.00446	1073	0							1073	0.01966	1073	0.01737	1073	0.01078
1074	0.00127	1074	0.00446	1074	0							1074	0.01966	1074	0.01737	1074	0.01078
1075	0.000634518	1075	0.00446	1075	0							1075	0.02014	1075	0.01737	1075	0.00943
1076	0.000634518	1076	0.00446	1076	0							1076	0.02014	1076	0.01737	1076	0.00943
1077	0.000634518	1077	0.00446	1077	0							1077	0.02014	1077	0.01737	1077	0.00943
1078	0.000634518	1078	0.00446	1078	0							1078	0.02014	1078	0.01737	1078	0.00809
1079	0.000634518	1079	0.00446	1079	0							1079	0.02062	1079	0.01793	1079	0.00809
1080	0.000634518	1080	0.00446	1080	0							1080	0.02062	1080	0.01793	1080	0.00674
1081	0.000634518	1081	0.00446	1081	0							1081	0.02062	1081	0.01793	1081	0.00674
1082	0.000634518	1082	0.00446	1082	0							1082	0.02062	1082	0.01793	1082	0.00674
1083	0.000634518	1083	0.00446	1083	0							1083	0.02062	1083	0.01793	1083	0.00674
1084	0.000634518	1084	0.00446	1084	0							1084	0.0211	1084	0.01793	1084	0.00539
1085	0.000634518	1085	0.00446	1085	0							1085	0.0211	1085	0.01793	1085	0.00539
1086	0.000634518	1086	0.00446	1086	0							1086	0.0211	1086	0.01793	1086	0.00539
1087	0.000634518	1087	0.00446	1087	0							1087	0.0211	1087	0.01849	1087	0.00539
1088	0.000634518	1088	0.00446	1088	0							1088	0.02158	1088	0.01849	1088	0.00404
1089	0.000634518	1089	0.00446	1089	0							1089	0.02158	1089	0.01849	1089	0.00404
1090	0.00127	1090	0.00446	1090	0							1090	0.02158	1090	0.01849	1090	0.0027
1091	0.000634518	1091	0.00446	1091	0							1091	0.02158	1091	0.01849	1091	0.0027
1092	0.000634518	1092	0.00446	1092	0							1092	0.02158	1092	0.01849	1092	0.0027
1093	0.000634518	1093	0.00446	1093	0							1093	0.02206	1093	0.01849	1093	0.0027
1094	0.000634518	1094	0.00446	1094	0							1094	0.02206	1094	0.01849	1094	0.00135
1095	0.000634518	1095	0.00446	1095	0							1095	0.02206	1095	0.01849	1095	0.00135
1096	0.000634518	1096	0.00446	1096	0							1096	0.02206	1096	0.01849	1096	0.00135
1097	0.000634518	1097	0.00446	1097	0							1097	0.02206	1097	0.01849	1097	0
1098	0.000634518	1098	0.00446	1098	0							1098	0.02254	1098	0.01905	1098	0
1099	0.000634518	1099	0.00446	1099	0							1099	0.02254	1099	0.01905	1099	0
1100	0.000634518	1100	0.00446	1100	0							1100	0.02254	1100	0.01905	1100	0

## Sheet: solubility
Y6									Qx-1									Qx-2
Standard curve							Diluted saturated solution (*7000)		Standard curve							Diluted saturated solution (*22000)		Standard curve							Diluted saturated solution (*22000)
wavelength(nm)	absorbtion	absorbtion	absorbtion	absorbtion	absorbtion	absorbtion	wavelength(nm)	absorbtion	wavelength(nm)	absorbtion	absorbtion	absorbtion	absorbtion	absorbtion	absorbtion	wavelength(nm)	absorbtion	wavelength(nm)	absorbtion	absorbtion	absorbtion	absorbtion	absorbtion	absorbtion	wavelength(nm)	absorbtion
300	0.297	0.196	0.147	0.095	0.051	0.042	300	0.193	300	0.479	0.338	0.239	0.158	0.095	0.047	300	0.182	300	0.399	0.277	0.193	0.129	0.069	0.031	300	0.195
301	0.307	0.203	0.152	0.098	0.054	0.042	301	0.199	301	0.489	0.345	0.243	0.162	0.098	0.048	301	0.187	301	0.403	0.28	0.195	0.131	0.071	0.032	301	0.198
302	0.317	0.209	0.157	0.101	0.056	0.043	302	0.205	302	0.497	0.35	0.247	0.164	0.099	0.049	302	0.189	302	0.405	0.283	0.197	0.132	0.071	0.032	302	0.2
303	0.327	0.215	0.161	0.104	0.057	0.043	303	0.211	303	0.504	0.356	0.251	0.167	0.101	0.05	303	0.192	303	0.409	0.285	0.198	0.133	0.072	0.032	303	0.201
304	0.337	0.222	0.166	0.108	0.06	0.045	304	0.218	304	0.512	0.36	0.254	0.169	0.102	0.051	304	0.195	304	0.412	0.287	0.201	0.134	0.072	0.033	304	0.202
305	0.346	0.228	0.17	0.11	0.062	0.045	305	0.223	305	0.515	0.363	0.256	0.171	0.103	0.051	305	0.196	305	0.415	0.289	0.202	0.135	0.073	0.033	305	0.204
306	0.353	0.232	0.173	0.112	0.063	0.046	306	0.228	306	0.518	0.365	0.257	0.171	0.103	0.051	306	0.197	306	0.417	0.29	0.203	0.136	0.073	0.033	306	0.205
307	0.36	0.236	0.177	0.114	0.064	0.047	307	0.232	307	0.519	0.366	0.258	0.172	0.104	0.052	307	0.198	307	0.419	0.292	0.204	0.136	0.074	0.034	307	0.206
308	0.364	0.239	0.179	0.116	0.065	0.047	308	0.234	308	0.517	0.365	0.257	0.172	0.104	0.052	308	0.197	308	0.42	0.292	0.205	0.137	0.074	0.034	308	0.207
309	0.366	0.24	0.179	0.116	0.065	0.047	309	0.236	309	0.514	0.362	0.255	0.17	0.103	0.051	309	0.195	309	0.419	0.292	0.204	0.136	0.074	0.034	309	0.206
310	0.367	0.24	0.18	0.117	0.066	0.047	310	0.237	310	0.509	0.359	0.253	0.169	0.102	0.051	310	0.194	310	0.418	0.291	0.204	0.136	0.074	0.034	310	0.206
311	0.367	0.24	0.18	0.116	0.065	0.047	311	0.236	311	0.503	0.354	0.249	0.166	0.101	0.05	311	0.191	311	0.414	0.288	0.202	0.135	0.073	0.033	311	0.204
312	0.366	0.239	0.179	0.116	0.066	0.047	312	0.235	312	0.495	0.349	0.246	0.164	0.099	0.05	312	0.189	312	0.408	0.284	0.2	0.133	0.073	0.033	312	0.201
313	0.364	0.238	0.178	0.115	0.065	0.047	313	0.234	313	0.485	0.342	0.241	0.161	0.097	0.049	313	0.185	313	0.4	0.279	0.195	0.13	0.071	0.032	313	0.197
314	0.363	0.237	0.177	0.115	0.065	0.046	314	0.233	314	0.476	0.336	0.237	0.158	0.095	0.048	314	0.182	314	0.392	0.273	0.191	0.128	0.069	0.031	314	0.193
315	0.361	0.235	0.176	0.114	0.064	0.046	315	0.232	315	0.467	0.33	0.232	0.155	0.093	0.047	315	0.178	315	0.382	0.266	0.186	0.124	0.067	0.031	315	0.188
316	0.36	0.235	0.176	0.114	0.064	0.046	316	0.231	316	0.458	0.323	0.228	0.152	0.091	0.046	316	0.175	316	0.372	0.259	0.182	0.121	0.065	0.03	316	0.183
317	0.359	0.234	0.175	0.113	0.064	0.046	317	0.23	317	0.449	0.316	0.223	0.149	0.089	0.046	317	0.172	317	0.363	0.253	0.177	0.118	0.064	0.029	317	0.178
318	0.358	0.233	0.175	0.113	0.064	0.046	318	0.23	318	0.441	0.31	0.219	0.146	0.087	0.044	318	0.169	318	0.355	0.247	0.173	0.115	0.062	0.028	318	0.174
319	0.357	0.233	0.174	0.113	0.063	0.045	319	0.229	319	0.431	0.304	0.214	0.143	0.085	0.044	319	0.166	319	0.347	0.242	0.169	0.112	0.061	0.027	319	0.171
320	0.358	0.233	0.175	0.113	0.064	0.046	320	0.229	320	0.424	0.299	0.21	0.141	0.084	0.043	320	0.163	320	0.342	0.238	0.166	0.111	0.06	0.027	320	0.168
321	0.358	0.234	0.175	0.113	0.065	0.046	321	0.231	321	0.416	0.294	0.207	0.139	0.083	0.042	321	0.16	321	0.338	0.235	0.165	0.11	0.059	0.026	321	0.166
322	0.358	0.234	0.175	0.113	0.063	0.045	322	0.23	322	0.408	0.288	0.202	0.135	0.08	0.041	322	0.157	322	0.333	0.231	0.162	0.107	0.058	0.026	322	0.163
323	0.36	0.234	0.176	0.114	0.064	0.046	323	0.231	323	0.401	0.283	0.199	0.133	0.079	0.041	323	0.154	323	0.33	0.23	0.161	0.107	0.058	0.026	323	0.162
324	0.36	0.235	0.176	0.114	0.064	0.046	324	0.231	324	0.393	0.278	0.196	0.131	0.077	0.04	324	0.152	324	0.327	0.227	0.159	0.106	0.057	0.026	324	0.16
325	0.36	0.235	0.176	0.114	0.065	0.046	325	0.232	325	0.386	0.272	0.192	0.129	0.076	0.04	325	0.149	325	0.324	0.225	0.158	0.105	0.057	0.026	325	0.159
326	0.36	0.236	0.176	0.114	0.065	0.045	326	0.232	326	0.378	0.267	0.188	0.126	0.075	0.038	326	0.146	326	0.32	0.223	0.156	0.104	0.056	0.025	326	0.158
327	0.36	0.236	0.177	0.115	0.065	0.046	327	0.232	327	0.372	0.263	0.185	0.124	0.074	0.038	327	0.144	327	0.317	0.221	0.155	0.103	0.056	0.025	327	0.156
328	0.359	0.235	0.175	0.113	0.064	0.045	328	0.231	328	0.365	0.258	0.182	0.121	0.072	0.037	328	0.141	328	0.314	0.218	0.153	0.101	0.055	0.024	328	0.154
329	0.358	0.234	0.175	0.113	0.064	0.045	329	0.23	329	0.361	0.255	0.179	0.12	0.071	0.037	329	0.139	329	0.311	0.216	0.151	0.101	0.055	0.024	329	0.153
330	0.355	0.232	0.174	0.113	0.064	0.045	330	0.229	330	0.356	0.251	0.177	0.118	0.07	0.037	330	0.138	330	0.308	0.214	0.15	0.1	0.054	0.024	330	0.151
331	0.353	0.231	0.173	0.112	0.064	0.045	331	0.227	331	0.352	0.249	0.175	0.118	0.07	0.036	331	0.137	331	0.306	0.213	0.149	0.099	0.054	0.024	331	0.15
332	0.35	0.229	0.171	0.111	0.063	0.045	332	0.225	332	0.349	0.247	0.174	0.117	0.069	0.036	332	0.136	332	0.303	0.211	0.148	0.098	0.053	0.024	332	0.149
333	0.346	0.226	0.169	0.11	0.062	0.044	333	0.222	333	0.347	0.245	0.173	0.115	0.069	0.036	333	0.135	333	0.301	0.21	0.147	0.098	0.053	0.024	333	0.148
334	0.343	0.224	0.168	0.108	0.061	0.044	334	0.22	334	0.345	0.244	0.172	0.115	0.069	0.035	334	0.135	334	0.3	0.209	0.146	0.097	0.053	0.024	334	0.147
335	0.338	0.22	0.165	0.106	0.06	0.043	335	0.216	335	0.345	0.243	0.171	0.115	0.068	0.035	335	0.134	335	0.298	0.207	0.145	0.096	0.052	0.023	335	0.146
336	0.333	0.217	0.162	0.105	0.059	0.043	336	0.213	336	0.345	0.244	0.172	0.115	0.068	0.036	336	0.134	336	0.296	0.206	0.145	0.096	0.052	0.023	336	0.146
337	0.328	0.213	0.159	0.103	0.058	0.042	337	0.209	337	0.346	0.244	0.172	0.115	0.069	0.036	337	0.134	337	0.295	0.205	0.144	0.096	0.052	0.023	337	0.145
338	0.323	0.209	0.157	0.101	0.057	0.041	338	0.205	338	0.347	0.245	0.173	0.116	0.069	0.036	338	0.136	338	0.294	0.205	0.143	0.096	0.052	0.023	338	0.145
339	0.317	0.205	0.153	0.099	0.055	0.041	339	0.201	339	0.349	0.246	0.174	0.116	0.07	0.036	339	0.136	339	0.293	0.204	0.143	0.096	0.052	0.023	339	0.145
340	0.31	0.2	0.149	0.097	0.054	0.04	340	0.196	340	0.349	0.247	0.174	0.117	0.069	0.036	340	0.137	340	0.292	0.204	0.143	0.095	0.052	0.023	340	0.144
341	0.303	0.195	0.145	0.094	0.053	0.039	341	0.191	341	0.351	0.248	0.175	0.118	0.07	0.036	341	0.137	341	0.291	0.203	0.142	0.094	0.052	0.024	341	0.144
342	0.296	0.19	0.142	0.092	0.052	0.039	342	0.186	342	0.352	0.249	0.175	0.118	0.07	0.037	342	0.137	342	0.29	0.202	0.142	0.095	0.052	0.024	342	0.143
343	0.289	0.185	0.138	0.089	0.05	0.037	343	0.181	343	0.351	0.248	0.175	0.117	0.07	0.036	343	0.137	343	0.29	0.201	0.141	0.094	0.051	0.023	343	0.143
344	0.282	0.18	0.135	0.087	0.048	0.037	344	0.176	344	0.35	0.248	0.174	0.117	0.069	0.036	344	0.137	344	0.289	0.201	0.141	0.094	0.051	0.023	344	0.142
345	0.277	0.176	0.131	0.085	0.047	0.036	345	0.173	345	0.348	0.246	0.174	0.116	0.069	0.036	345	0.136	345	0.289	0.201	0.141	0.094	0.051	0.023	345	0.143
346	0.272	0.172	0.129	0.083	0.046	0.036	346	0.169	346	0.346	0.244	0.172	0.116	0.069	0.036	346	0.135	346	0.288	0.201	0.141	0.094	0.051	0.023	346	0.142
347	0.267	0.169	0.127	0.081	0.045	0.035	347	0.165	347	0.342	0.241	0.17	0.114	0.068	0.035	347	0.134	347	0.289	0.201	0.141	0.094	0.051	0.023	347	0.142
348	0.263	0.167	0.125	0.08	0.045	0.035	348	0.163	348	0.337	0.239	0.168	0.113	0.067	0.035	348	0.132	348	0.289	0.201	0.141	0.094	0.051	0.023	348	0.142
349	0.26	0.165	0.123	0.079	0.044	0.035	349	0.161	349	0.332	0.235	0.166	0.112	0.066	0.035	349	0.13	349	0.289	0.201	0.141	0.094	0.051	0.024	349	0.143
350	0.258	0.163	0.122	0.078	0.043	0.034	350	0.159	350	0.326	0.23	0.163	0.109	0.065	0.034	350	0.128	350	0.288	0.201	0.141	0.094	0.051	0.023	350	0.142
351	0.256	0.161	0.121	0.078	0.043	0.034	351	0.158	351	0.32	0.226	0.159	0.107	0.063	0.033	351	0.126	351	0.287	0.2	0.14	0.093	0.051	0.023	351	0.141
352	0.254	0.16	0.119	0.077	0.043	0.034	352	0.156	352	0.313	0.221	0.156	0.105	0.062	0.033	352	0.123	352	0.285	0.199	0.139	0.093	0.051	0.023	352	0.141
353	0.254	0.16	0.119	0.077	0.043	0.034	353	0.156	353	0.306	0.217	0.153	0.103	0.061	0.032	353	0.121	353	0.282	0.197	0.138	0.092	0.05	0.023	353	0.139
354	0.252	0.159	0.119	0.077	0.042	0.034	354	0.156	354	0.299	0.211	0.149	0.1	0.059	0.031	354	0.118	354	0.278	0.194	0.136	0.091	0.05	0.023	354	0.137
355	0.252	0.159	0.118	0.076	0.042	0.033	355	0.155	355	0.292	0.207	0.146	0.098	0.058	0.031	355	0.116	355	0.272	0.19	0.133	0.089	0.048	0.022	355	0.135
356	0.251	0.158	0.118	0.076	0.042	0.033	356	0.154	356	0.286	0.202	0.143	0.096	0.056	0.03	356	0.113	356	0.266	0.185	0.13	0.086	0.047	0.021	356	0.131
357	0.25	0.157	0.117	0.075	0.042	0.033	357	0.154	357	0.28	0.198	0.139	0.094	0.055	0.029	357	0.111	357	0.258	0.18	0.126	0.084	0.046	0.021	357	0.127
358	0.247	0.156	0.116	0.075	0.041	0.032	358	0.152	358	0.274	0.193	0.136	0.091	0.053	0.028	358	0.108	358	0.249	0.174	0.121	0.081	0.043	0.019	358	0.123
359	0.246	0.155	0.116	0.074	0.041	0.033	359	0.151	359	0.269	0.19	0.134	0.09	0.053	0.028	359	0.107	359	0.242	0.168	0.118	0.079	0.042	0.019	359	0.119
360	0.243	0.153	0.115	0.074	0.04	0.032	360	0.15	360	0.264	0.187	0.132	0.088	0.052	0.027	360	0.105	360	0.233	0.162	0.113	0.075	0.041	0.018	360	0.114
361	0.24	0.152	0.113	0.072	0.04	0.032	361	0.148	361	0.26	0.184	0.129	0.087	0.051	0.028	361	0.103	361	0.224	0.156	0.109	0.072	0.039	0.018	361	0.11
362	0.236	0.149	0.112	0.071	0.039	0.031	362	0.145	362	0.256	0.181	0.127	0.086	0.05	0.026	362	0.101	362	0.215	0.15	0.105	0.069	0.037	0.016	362	0.106
363	0.232	0.147	0.109	0.07	0.038	0.031	363	0.143	363	0.253	0.179	0.126	0.084	0.049	0.026	363	0.1	363	0.208	0.145	0.101	0.067	0.036	0.016	363	0.102
364	0.227	0.144	0.107	0.068	0.038	0.031	364	0.14	364	0.25	0.177	0.125	0.084	0.049	0.026	364	0.099	364	0.201	0.14	0.098	0.065	0.035	0.016	364	0.099
365	0.223	0.141	0.106	0.067	0.037	0.031	365	0.137	365	0.248	0.176	0.124	0.083	0.049	0.026	365	0.098	365	0.195	0.136	0.094	0.063	0.034	0.015	365	0.095
366	0.217	0.138	0.103	0.066	0.036	0.03	366	0.134	366	0.246	0.174	0.123	0.083	0.048	0.026	366	0.097	366	0.189	0.131	0.091	0.061	0.033	0.014	366	0.092
367	0.211	0.134	0.1	0.064	0.035	0.029	367	0.131	367	0.245	0.174	0.122	0.082	0.048	0.026	367	0.096	367	0.184	0.128	0.089	0.059	0.032	0.013	367	0.09
368	0.206	0.131	0.098	0.062	0.034	0.029	368	0.128	368	0.245	0.173	0.122	0.082	0.048	0.026	368	0.096	368	0.179	0.124	0.087	0.057	0.031	0.013	368	0.088
369	0.2	0.127	0.095	0.061	0.033	0.028	369	0.124	369	0.244	0.172	0.121	0.082	0.048	0.026	369	0.095	369	0.175	0.121	0.084	0.056	0.03	0.013	369	0.085
370	0.195	0.124	0.093	0.06	0.032	0.028	370	0.121	370	0.244	0.172	0.121	0.082	0.048	0.026	370	0.096	370	0.172	0.119	0.083	0.055	0.029	0.012	370	0.083
371	0.189	0.12	0.09	0.057	0.031	0.027	371	0.117	371	0.244	0.173	0.122	0.082	0.048	0.026	371	0.095	371	0.168	0.117	0.081	0.054	0.029	0.012	371	0.082
372	0.182	0.117	0.087	0.055	0.03	0.027	372	0.113	372	0.244	0.173	0.121	0.082	0.048	0.026	372	0.095	372	0.165	0.114	0.079	0.052	0.028	0.012	372	0.08
373	0.176	0.113	0.084	0.054	0.028	0.026	373	0.109	373	0.245	0.173	0.122	0.082	0.048	0.025	373	0.095	373	0.162	0.112	0.078	0.051	0.027	0.011	373	0.079
374	0.171	0.11	0.082	0.052	0.028	0.025	374	0.106	374	0.246	0.174	0.122	0.082	0.048	0.026	374	0.095	374	0.16	0.11	0.077	0.051	0.027	0.011	374	0.078
375	0.166	0.107	0.08	0.051	0.027	0.025	375	0.103	375	0.247	0.174	0.123	0.083	0.048	0.026	375	0.095	375	0.158	0.109	0.076	0.05	0.027	0.011	375	0.076
376	0.161	0.104	0.078	0.049	0.026	0.024	376	0.1	376	0.248	0.175	0.123	0.083	0.049	0.026	376	0.095	376	0.156	0.108	0.075	0.049	0.026	0.011	376	0.076
377	0.156	0.102	0.076	0.048	0.025	0.024	377	0.098	377	0.249	0.176	0.124	0.084	0.049	0.026	377	0.096	377	0.154	0.107	0.074	0.049	0.026	0.011	377	0.075
378	0.152	0.1	0.074	0.047	0.024	0.024	378	0.096	378	0.25	0.177	0.125	0.084	0.049	0.026	378	0.096	378	0.152	0.105	0.073	0.048	0.026	0.011	378	0.074
379	0.149	0.098	0.073	0.046	0.024	0.024	379	0.094	379	0.252	0.178	0.125	0.085	0.049	0.026	379	0.097	379	0.15	0.104	0.072	0.048	0.025	0.011	379	0.073
380	0.146	0.096	0.071	0.045	0.024	0.024	380	0.093	380	0.254	0.179	0.126	0.085	0.05	0.027	380	0.097	380	0.149	0.103	0.072	0.047	0.025	0.011	380	0.072
381	0.143	0.095	0.07	0.044	0.023	0.023	381	0.091	381	0.255	0.18	0.127	0.085	0.05	0.026	381	0.097	381	0.148	0.102	0.071	0.047	0.025	0.01	381	0.072
382	0.141	0.094	0.07	0.044	0.023	0.023	382	0.09	382	0.257	0.181	0.128	0.086	0.051	0.027	382	0.097	382	0.147	0.102	0.071	0.047	0.025	0.01	382	0.072
383	0.138	0.093	0.069	0.043	0.022	0.023	383	0.089	383	0.257	0.182	0.128	0.086	0.05	0.027	383	0.098	383	0.147	0.102	0.07	0.046	0.025	0.01	383	0.071
384	0.136	0.091	0.068	0.043	0.022	0.022	384	0.088	384	0.259	0.183	0.129	0.087	0.051	0.027	384	0.097	384	0.147	0.101	0.07	0.046	0.025	0.01	384	0.071
385	0.134	0.091	0.067	0.043	0.022	0.022	385	0.087	385	0.26	0.183	0.129	0.087	0.051	0.027	385	0.098	385	0.147	0.101	0.071	0.047	0.025	0.01	385	0.071
386	0.132	0.09	0.067	0.042	0.022	0.022	386	0.087	386	0.26	0.184	0.129	0.087	0.051	0.027	386	0.097	386	0.147	0.102	0.071	0.047	0.025	0.01	386	0.072
387	0.13	0.089	0.066	0.041	0.021	0.022	387	0.086	387	0.26	0.184	0.129	0.087	0.051	0.027	387	0.097	387	0.148	0.102	0.071	0.047	0.025	0.01	387	0.072
388	0.128	0.088	0.065	0.041	0.021	0.022	388	0.084	388	0.259	0.183	0.129	0.087	0.051	0.027	388	0.096	388	0.149	0.103	0.072	0.048	0.025	0.01	388	0.073
389	0.125	0.087	0.065	0.041	0.021	0.022	389	0.083	389	0.257	0.182	0.128	0.086	0.051	0.027	389	0.096	389	0.151	0.105	0.073	0.048	0.026	0.011	389	0.074
390	0.122	0.085	0.063	0.04	0.02	0.021	390	0.082	390	0.255	0.18	0.127	0.086	0.05	0.027	390	0.095	390	0.153	0.106	0.073	0.049	0.026	0.011	390	0.074
391	0.12	0.084	0.062	0.039	0.02	0.021	391	0.08	391	0.252	0.178	0.126	0.085	0.05	0.027	391	0.094	391	0.155	0.107	0.075	0.049	0.026	0.011	391	0.075
392	0.116	0.082	0.061	0.038	0.019	0.021	392	0.078	392	0.249	0.176	0.124	0.083	0.049	0.026	392	0.092	392	0.157	0.108	0.076	0.05	0.027	0.011	392	0.076
393	0.113	0.08	0.059	0.037	0.019	0.02	393	0.076	393	0.244	0.173	0.122	0.082	0.048	0.026	393	0.091	393	0.158	0.11	0.076	0.051	0.027	0.011	393	0.078
394	0.109	0.077	0.058	0.036	0.018	0.02	394	0.074	394	0.239	0.169	0.119	0.08	0.047	0.025	394	0.088	394	0.16	0.111	0.077	0.051	0.028	0.012	394	0.078
395	0.105	0.075	0.056	0.035	0.017	0.02	395	0.072	395	0.235	0.166	0.117	0.079	0.046	0.024	395	0.087	395	0.163	0.113	0.078	0.052	0.028	0.012	395	0.08
396	0.102	0.073	0.054	0.034	0.017	0.019	396	0.07	396	0.229	0.162	0.114	0.077	0.045	0.024	396	0.085	396	0.165	0.115	0.08	0.053	0.028	0.012	396	0.081
397	0.098	0.071	0.053	0.032	0.016	0.018	397	0.068	397	0.223	0.158	0.111	0.075	0.044	0.023	397	0.082	397	0.168	0.116	0.081	0.054	0.029	0.012	397	0.082
398	0.095	0.069	0.051	0.032	0.016	0.018	398	0.066	398	0.218	0.154	0.108	0.073	0.042	0.023	398	0.08	398	0.17	0.118	0.082	0.055	0.029	0.013	398	0.083
399	0.092	0.067	0.05	0.031	0.015	0.018	399	0.064	399	0.212	0.15	0.105	0.071	0.041	0.022	399	0.078	399	0.173	0.12	0.083	0.055	0.03	0.013	399	0.084
400	0.09	0.066	0.049	0.03	0.015	0.018	400	0.063	400	0.206	0.145	0.102	0.069	0.04	0.022	400	0.076	400	0.175	0.121	0.085	0.056	0.03	0.013	400	0.086
401	0.087	0.064	0.047	0.029	0.014	0.018	401	0.061	401	0.199	0.141	0.099	0.067	0.038	0.021	401	0.073	401	0.176	0.122	0.085	0.056	0.03	0.013	401	0.086
402	0.084	0.062	0.046	0.029	0.014	0.017	402	0.059	402	0.193	0.136	0.096	0.065	0.037	0.02	402	0.071	402	0.177	0.123	0.086	0.057	0.031	0.013	402	0.087
403	0.083	0.061	0.045	0.028	0.013	0.017	403	0.058	403	0.186	0.132	0.093	0.063	0.036	0.019	403	0.069	403	0.177	0.123	0.086	0.057	0.031	0.013	403	0.087
404	0.081	0.06	0.045	0.027	0.013	0.017	404	0.057	404	0.18	0.127	0.089	0.061	0.034	0.019	404	0.066	404	0.178	0.123	0.086	0.057	0.031	0.014	404	0.087
405	0.079	0.059	0.043	0.027	0.012	0.017	405	0.056	405	0.173	0.122	0.086	0.058	0.033	0.018	405	0.063	405	0.177	0.123	0.086	0.057	0.031	0.013	405	0.087
406	0.077	0.058	0.043	0.026	0.012	0.016	406	0.055	406	0.166	0.118	0.082	0.056	0.031	0.018	406	0.061	406	0.178	0.123	0.086	0.057	0.031	0.014	406	0.087
407	0.076	0.058	0.042	0.026	0.012	0.017	407	0.054	407	0.16	0.113	0.079	0.054	0.03	0.017	407	0.059	407	0.178	0.123	0.086	0.057	0.031	0.013	407	0.088
408	0.075	0.057	0.042	0.025	0.012	0.016	408	0.053	408	0.153	0.108	0.076	0.052	0.029	0.016	408	0.056	408	0.178	0.124	0.087	0.057	0.031	0.014	408	0.088
409	0.075	0.056	0.042	0.025	0.012	0.016	409	0.053	409	0.148	0.104	0.073	0.05	0.028	0.016	409	0.054	409	0.18	0.125	0.087	0.058	0.031	0.014	409	0.088
410	0.075	0.057	0.042	0.026	0.012	0.016	410	0.053	410	0.142	0.101	0.071	0.048	0.027	0.015	410	0.052	410	0.181	0.126	0.088	0.059	0.032	0.014	410	0.089
411	0.075	0.056	0.042	0.026	0.012	0.016	411	0.053	411	0.137	0.097	0.068	0.046	0.026	0.014	411	0.05	411	0.183	0.127	0.089	0.059	0.032	0.014	411	0.09
412	0.075	0.057	0.042	0.025	0.012	0.016	412	0.053	412	0.132	0.094	0.065	0.045	0.024	0.014	412	0.049	412	0.184	0.128	0.09	0.06	0.032	0.014	412	0.091
413	0.075	0.057	0.042	0.026	0.012	0.016	413	0.053	413	0.128	0.091	0.064	0.043	0.024	0.013	413	0.047	413	0.186	0.129	0.091	0.06	0.033	0.015	413	0.092
414	0.076	0.057	0.042	0.026	0.012	0.016	414	0.054	414	0.124	0.088	0.062	0.042	0.023	0.013	414	0.046	414	0.189	0.131	0.092	0.061	0.033	0.015	414	0.093
415	0.076	0.058	0.043	0.026	0.012	0.016	415	0.054	415	0.121	0.086	0.06	0.041	0.022	0.013	415	0.045	415	0.191	0.133	0.093	0.062	0.034	0.015	415	0.094
416	0.077	0.058	0.043	0.026	0.013	0.016	416	0.055	416	0.118	0.084	0.059	0.04	0.022	0.012	416	0.044	416	0.194	0.134	0.094	0.063	0.034	0.015	416	0.096
417	0.079	0.059	0.044	0.027	0.013	0.017	417	0.056	417	0.116	0.083	0.058	0.04	0.022	0.013	417	0.043	417	0.197	0.137	0.096	0.064	0.035	0.016	417	0.097
418	0.079	0.059	0.044	0.027	0.013	0.016	418	0.056	418	0.114	0.081	0.057	0.038	0.02	0.012	418	0.042	418	0.2	0.139	0.097	0.065	0.035	0.016	418	0.099
419	0.08	0.061	0.045	0.027	0.013	0.017	419	0.057	419	0.113	0.08	0.056	0.038	0.02	0.012	419	0.042	419	0.204	0.141	0.099	0.066	0.036	0.016	419	0.101
420	0.082	0.061	0.046	0.028	0.014	0.017	420	0.058	420	0.112	0.08	0.056	0.038	0.02	0.012	420	0.041	420	0.208	0.145	0.102	0.068	0.037	0.017	420	0.103
421	0.083	0.062	0.046	0.028	0.014	0.016	421	0.059	421	0.112	0.079	0.056	0.038	0.02	0.012	421	0.041	421	0.212	0.147	0.103	0.069	0.038	0.017	421	0.105
422	0.084	0.063	0.047	0.029	0.014	0.017	422	0.06	422	0.112	0.079	0.055	0.038	0.02	0.012	422	0.041	422	0.216	0.151	0.106	0.071	0.039	0.018	422	0.107
423	0.085	0.064	0.047	0.029	0.014	0.017	423	0.06	423	0.112	0.079	0.055	0.038	0.02	0.012	423	0.041	423	0.22	0.153	0.108	0.072	0.04	0.018	423	0.109
424	0.086	0.065	0.048	0.029	0.015	0.017	424	0.061	424	0.112	0.079	0.055	0.038	0.02	0.012	424	0.041	424	0.223	0.155	0.109	0.073	0.04	0.019	424	0.111
425	0.087	0.065	0.048	0.03	0.015	0.016	425	0.061	425	0.112	0.079	0.055	0.038	0.02	0.012	425	0.041	425	0.225	0.157	0.11	0.074	0.04	0.019	425	0.111
426	0.088	0.066	0.049	0.03	0.015	0.017	426	0.062	426	0.112	0.079	0.056	0.038	0.02	0.012	426	0.042	426	0.226	0.157	0.11	0.074	0.04	0.019	426	0.112
427	0.089	0.066	0.049	0.03	0.015	0.017	427	0.063	427	0.112	0.079	0.055	0.038	0.02	0.012	427	0.042	427	0.225	0.157	0.11	0.073	0.04	0.019	427	0.112
428	0.09	0.067	0.049	0.03	0.015	0.017	428	0.063	428	0.112	0.079	0.055	0.038	0.02	0.012	428	0.042	428	0.223	0.155	0.109	0.073	0.04	0.018	428	0.11
429	0.091	0.067	0.05	0.031	0.015	0.017	429	0.064	429	0.112	0.079	0.056	0.038	0.02	0.012	429	0.041	429	0.219	0.153	0.107	0.072	0.039	0.018	429	0.109
430	0.092	0.068	0.051	0.031	0.016	0.017	430	0.065	430	0.112	0.08	0.056	0.038	0.021	0.012	430	0.042	430	0.214	0.149	0.105	0.07	0.038	0.017	430	0.106
431	0.093	0.069	0.051	0.031	0.016	0.017	431	0.065	431	0.112	0.079	0.055	0.038	0.02	0.012	431	0.041	431	0.208	0.144	0.101	0.068	0.037	0.017	431	0.103
432	0.094	0.069	0.052	0.032	0.016	0.017	432	0.066	432	0.111	0.079	0.055	0.038	0.02	0.012	432	0.041	432	0.201	0.139	0.097	0.065	0.036	0.016	432	0.099
433	0.095	0.07	0.052	0.032	0.016	0.017	433	0.067	433	0.111	0.079	0.055	0.038	0.02	0.012	433	0.041	433	0.193	0.134	0.094	0.063	0.034	0.015	433	0.095
434	0.096	0.071	0.053	0.033	0.016	0.017	434	0.067	434	0.111	0.078	0.055	0.037	0.02	0.011	434	0.041	434	0.186	0.129	0.09	0.06	0.033	0.015	434	0.092
435	0.097	0.071	0.053	0.033	0.017	0.017	435	0.068	435	0.111	0.078	0.055	0.037	0.02	0.012	435	0.041	435	0.178	0.124	0.087	0.058	0.031	0.014	435	0.088
436	0.099	0.072	0.054	0.033	0.017	0.018	436	0.069	436	0.11	0.078	0.055	0.038	0.02	0.012	436	0.041	436	0.172	0.119	0.083	0.056	0.03	0.013	436	0.084
437	0.1	0.074	0.055	0.034	0.017	0.018	437	0.07	437	0.11	0.078	0.055	0.037	0.02	0.012	437	0.041	437	0.165	0.115	0.08	0.053	0.029	0.013	437	0.081
438	0.101	0.074	0.055	0.034	0.018	0.018	438	0.071	438	0.11	0.078	0.054	0.037	0.02	0.012	438	0.041	438	0.159	0.111	0.077	0.051	0.028	0.012	438	0.078
439	0.103	0.075	0.056	0.035	0.018	0.018	439	0.072	439	0.11	0.078	0.054	0.037	0.02	0.012	439	0.041	439	0.154	0.107	0.074	0.05	0.027	0.012	439	0.075
440	0.104	0.076	0.057	0.036	0.018	0.018	440	0.073	440	0.11	0.078	0.055	0.037	0.02	0.011	440	0.041	440	0.149	0.104	0.072	0.048	0.026	0.011	440	0.073
441	0.106	0.078	0.058	0.036	0.019	0.018	441	0.074	441	0.111	0.079	0.055	0.037	0.02	0.012	441	0.041	441	0.145	0.101	0.07	0.047	0.025	0.011	441	0.071
442	0.108	0.079	0.059	0.037	0.019	0.018	442	0.076	442	0.112	0.079	0.055	0.038	0.021	0.012	442	0.042	442	0.143	0.099	0.069	0.046	0.025	0.011	442	0.07
443	0.11	0.08	0.06	0.037	0.02	0.018	443	0.077	443	0.113	0.08	0.056	0.038	0.02	0.012	443	0.042	443	0.14	0.097	0.067	0.045	0.024	0.01	443	0.068
444	0.111	0.081	0.061	0.038	0.02	0.018	444	0.078	444	0.114	0.08	0.056	0.038	0.021	0.012	444	0.042	444	0.137	0.095	0.066	0.044	0.024	0.01	444	0.067
445	0.113	0.082	0.061	0.038	0.02	0.019	445	0.079	445	0.115	0.081	0.057	0.039	0.021	0.012	445	0.042	445	0.136	0.094	0.065	0.043	0.023	0.01	445	0.067
446	0.115	0.084	0.063	0.039	0.021	0.019	446	0.08	446	0.116	0.082	0.058	0.04	0.022	0.012	446	0.043	446	0.135	0.093	0.065	0.043	0.023	0.01	446	0.066
447	0.117	0.085	0.064	0.04	0.021	0.019	447	0.082	447	0.117	0.083	0.058	0.04	0.022	0.013	447	0.044	447	0.134	0.093	0.064	0.043	0.023	0.01	447	0.066
448	0.119	0.086	0.064	0.04	0.021	0.019	448	0.083	448	0.119	0.084	0.059	0.04	0.022	0.012	448	0.044	448	0.133	0.092	0.064	0.043	0.023	0.01	448	0.065
449	0.121	0.088	0.066	0.041	0.022	0.019	449	0.084	449	0.121	0.086	0.06	0.041	0.022	0.013	449	0.045	449	0.134	0.092	0.064	0.043	0.023	0.01	449	0.065
450	0.123	0.089	0.066	0.041	0.022	0.019	450	0.086	450	0.123	0.087	0.061	0.041	0.023	0.013	450	0.045	450	0.134	0.093	0.064	0.043	0.023	0.01	450	0.066
451	0.125	0.09	0.067	0.042	0.023	0.02	451	0.087	451	0.125	0.088	0.062	0.043	0.023	0.013	451	0.046	451	0.134	0.093	0.065	0.043	0.023	0.01	451	0.066
452	0.127	0.092	0.069	0.043	0.023	0.02	452	0.089	452	0.127	0.09	0.063	0.043	0.024	0.013	452	0.047	452	0.135	0.093	0.065	0.043	0.023	0.01	452	0.067
453	0.129	0.093	0.07	0.043	0.024	0.02	453	0.09	453	0.13	0.092	0.064	0.044	0.025	0.014	453	0.048	453	0.136	0.094	0.066	0.044	0.024	0.01	453	0.067
454	0.131	0.095	0.07	0.044	0.024	0.02	454	0.091	454	0.132	0.093	0.065	0.045	0.025	0.014	454	0.049	454	0.137	0.095	0.066	0.044	0.024	0.01	454	0.067
455	0.133	0.096	0.072	0.045	0.025	0.02	455	0.092	455	0.134	0.095	0.067	0.045	0.025	0.014	455	0.05	455	0.138	0.096	0.067	0.044	0.024	0.01	455	0.068
456	0.135	0.097	0.072	0.045	0.025	0.02	456	0.094	456	0.137	0.097	0.068	0.046	0.025	0.014	456	0.05	456	0.139	0.096	0.067	0.045	0.024	0.01	456	0.068
457	0.137	0.099	0.074	0.046	0.025	0.021	457	0.095	457	0.14	0.099	0.069	0.047	0.026	0.015	457	0.052	457	0.141	0.098	0.068	0.045	0.025	0.01	457	0.069
458	0.139	0.1	0.074	0.047	0.026	0.021	458	0.096	458	0.142	0.101	0.071	0.048	0.027	0.015	458	0.053	458	0.143	0.099	0.069	0.046	0.025	0.011	458	0.07
459	0.141	0.101	0.075	0.047	0.026	0.021	459	0.098	459	0.145	0.103	0.072	0.049	0.028	0.015	459	0.053	459	0.145	0.1	0.07	0.046	0.025	0.011	459	0.071
460	0.143	0.102	0.076	0.048	0.027	0.021	460	0.099	460	0.149	0.105	0.074	0.05	0.028	0.016	460	0.055	460	0.147	0.102	0.071	0.047	0.026	0.011	460	0.072
461	0.145	0.103	0.077	0.048	0.027	0.021	461	0.1	461	0.152	0.107	0.075	0.051	0.029	0.016	461	0.056	461	0.149	0.103	0.072	0.048	0.026	0.011	461	0.073
462	0.146	0.104	0.078	0.049	0.027	0.021	462	0.101	462	0.155	0.11	0.077	0.052	0.03	0.016	462	0.057	462	0.151	0.105	0.073	0.049	0.026	0.012	462	0.074
463	0.148	0.106	0.079	0.05	0.028	0.021	463	0.102	463	0.158	0.112	0.078	0.053	0.03	0.017	463	0.058	463	0.154	0.106	0.074	0.049	0.027	0.012	463	0.075
464	0.15	0.107	0.079	0.05	0.028	0.022	464	0.103	464	0.162	0.115	0.08	0.055	0.031	0.017	464	0.06	464	0.156	0.108	0.076	0.051	0.027	0.012	464	0.077
465	0.151	0.108	0.081	0.051	0.028	0.022	465	0.104	465	0.165	0.117	0.082	0.056	0.032	0.017	465	0.061	465	0.159	0.11	0.077	0.052	0.028	0.012	465	0.078
466	0.153	0.109	0.081	0.051	0.028	0.022	466	0.105	466	0.169	0.119	0.084	0.057	0.033	0.018	466	0.062	466	0.161	0.112	0.078	0.052	0.028	0.013	466	0.08
467	0.154	0.11	0.082	0.052	0.029	0.022	467	0.106	467	0.173	0.122	0.085	0.058	0.033	0.018	467	0.063	467	0.164	0.114	0.08	0.053	0.029	0.013	467	0.081
468	0.155	0.111	0.082	0.052	0.029	0.022	468	0.107	468	0.176	0.124	0.087	0.059	0.034	0.018	468	0.065	468	0.167	0.116	0.081	0.054	0.03	0.013	468	0.082
469	0.157	0.111	0.083	0.052	0.029	0.022	469	0.108	469	0.179	0.127	0.089	0.06	0.035	0.019	469	0.066	469	0.169	0.118	0.082	0.055	0.03	0.013	469	0.083
470	0.158	0.112	0.084	0.053	0.03	0.022	470	0.109	470	0.183	0.129	0.091	0.061	0.036	0.019	470	0.068	470	0.172	0.12	0.084	0.056	0.031	0.014	470	0.085
471	0.159	0.113	0.084	0.053	0.03	0.022	471	0.109	471	0.187	0.132	0.093	0.063	0.037	0.02	471	0.069	471	0.175	0.122	0.085	0.057	0.031	0.014	471	0.087
472	0.159	0.113	0.085	0.053	0.03	0.023	472	0.11	472	0.19	0.134	0.094	0.064	0.037	0.02	472	0.07	472	0.177	0.123	0.087	0.058	0.032	0.014	472	0.088
473	0.16	0.114	0.085	0.054	0.03	0.022	473	0.111	473	0.193	0.136	0.096	0.065	0.038	0.02	473	0.071	473	0.18	0.125	0.087	0.059	0.032	0.015	473	0.089
474	0.161	0.114	0.085	0.054	0.03	0.023	474	0.111	474	0.196	0.138	0.097	0.066	0.039	0.021	474	0.072	474	0.182	0.127	0.089	0.059	0.033	0.015	474	0.09
475	0.162	0.115	0.086	0.054	0.031	0.023	475	0.111	475	0.198	0.14	0.098	0.067	0.039	0.021	475	0.073	475	0.184	0.128	0.09	0.06	0.033	0.015	475	0.091
476	0.162	0.115	0.086	0.054	0.031	0.022	476	0.112	476	0.201	0.142	0.1	0.067	0.039	0.021	476	0.074	476	0.186	0.129	0.091	0.061	0.033	0.015	476	0.092
477	0.162	0.115	0.086	0.054	0.031	0.023	477	0.112	477	0.203	0.144	0.101	0.068	0.04	0.021	477	0.075	477	0.188	0.131	0.092	0.061	0.034	0.015	477	0.093
478	0.162	0.115	0.086	0.055	0.031	0.023	478	0.112	478	0.205	0.145	0.102	0.069	0.04	0.022	478	0.075	478	0.19	0.132	0.092	0.062	0.034	0.016	478	0.094
479	0.162	0.115	0.086	0.054	0.031	0.022	479	0.112	479	0.207	0.147	0.103	0.07	0.041	0.022	479	0.076	479	0.191	0.133	0.093	0.062	0.034	0.016	479	0.095
480	0.162	0.115	0.086	0.055	0.031	0.022	480	0.112	480	0.209	0.148	0.104	0.07	0.041	0.022	480	0.077	480	0.192	0.133	0.094	0.063	0.035	0.016	480	0.095
481	0.162	0.115	0.086	0.055	0.031	0.022	481	0.112	481	0.211	0.149	0.105	0.071	0.042	0.022	481	0.078	481	0.193	0.134	0.094	0.063	0.035	0.016	481	0.096
482	0.162	0.115	0.086	0.054	0.031	0.022	482	0.111	482	0.212	0.15	0.105	0.071	0.042	0.022	482	0.078	482	0.194	0.135	0.095	0.063	0.035	0.016	482	0.096
483	0.161	0.115	0.085	0.054	0.03	0.022	483	0.111	483	0.213	0.151	0.106	0.072	0.042	0.022	483	0.078	483	0.195	0.135	0.095	0.064	0.035	0.016	483	0.097
484	0.161	0.114	0.085	0.054	0.031	0.022	484	0.111	484	0.214	0.151	0.106	0.072	0.042	0.023	484	0.079	484	0.196	0.136	0.095	0.064	0.035	0.016	484	0.097
485	0.16	0.114	0.085	0.054	0.031	0.022	485	0.11	485	0.215	0.152	0.107	0.072	0.043	0.023	485	0.079	485	0.196	0.136	0.096	0.064	0.035	0.016	485	0.097
486	0.159	0.113	0.085	0.053	0.03	0.022	486	0.11	486	0.216	0.153	0.107	0.072	0.043	0.023	486	0.079	486	0.196	0.136	0.096	0.064	0.035	0.016	486	0.097
487	0.158	0.113	0.084	0.053	0.03	0.022	487	0.109	487	0.216	0.153	0.108	0.073	0.043	0.023	487	0.08	487	0.197	0.136	0.096	0.064	0.035	0.016	487	0.098
488	0.158	0.112	0.084	0.053	0.03	0.022	488	0.109	488	0.217	0.154	0.108	0.073	0.043	0.023	488	0.08	488	0.197	0.137	0.096	0.065	0.036	0.017	488	0.098
489	0.156	0.111	0.083	0.053	0.03	0.021	489	0.108	489	0.218	0.154	0.108	0.073	0.043	0.023	489	0.08	489	0.197	0.137	0.096	0.065	0.036	0.016	489	0.098
490	0.156	0.111	0.083	0.052	0.03	0.022	490	0.107	490	0.218	0.154	0.108	0.073	0.043	0.023	490	0.08	490	0.197	0.137	0.096	0.065	0.036	0.017	490	0.098
491	0.155	0.11	0.082	0.052	0.029	0.021	491	0.107	491	0.218	0.154	0.108	0.073	0.043	0.023	491	0.08	491	0.197	0.137	0.096	0.065	0.036	0.017	491	0.098
492	0.154	0.109	0.082	0.052	0.029	0.021	492	0.106	492	0.219	0.155	0.109	0.074	0.044	0.023	492	0.081	492	0.197	0.137	0.096	0.065	0.036	0.017	492	0.098
493	0.152	0.109	0.081	0.051	0.029	0.021	493	0.105	493	0.219	0.155	0.109	0.074	0.043	0.023	493	0.081	493	0.198	0.137	0.096	0.065	0.036	0.017	493	0.098
494	0.151	0.108	0.08	0.051	0.029	0.021	494	0.104	494	0.22	0.155	0.109	0.074	0.044	0.023	494	0.081	494	0.198	0.138	0.097	0.065	0.036	0.017	494	0.098
495	0.15	0.107	0.08	0.051	0.029	0.021	495	0.103	495	0.22	0.155	0.109	0.074	0.044	0.023	495	0.081	495	0.198	0.138	0.097	0.065	0.036	0.017	495	0.098
496	0.149	0.106	0.08	0.05	0.028	0.021	496	0.103	496	0.221	0.156	0.11	0.074	0.044	0.023	496	0.081	496	0.199	0.138	0.097	0.065	0.036	0.017	496	0.099
497	0.148	0.106	0.079	0.05	0.028	0.021	497	0.102	497	0.221	0.156	0.11	0.074	0.044	0.023	497	0.082	497	0.199	0.138	0.097	0.065	0.036	0.017	497	0.099
498	0.147	0.105	0.078	0.049	0.028	0.02	498	0.101	498	0.222	0.156	0.11	0.074	0.044	0.023	498	0.081	498	0.199	0.139	0.097	0.066	0.036	0.017	498	0.099
499	0.146	0.104	0.077	0.049	0.028	0.02	499	0.101	499	0.222	0.157	0.11	0.075	0.044	0.023	499	0.082	499	0.2	0.139	0.098	0.066	0.036	0.017	499	0.099
500	0.145	0.103	0.077	0.049	0.028	0.02	500	0.1	500	0.223	0.157	0.111	0.075	0.044	0.023	500	0.082	500	0.201	0.139	0.098	0.066	0.036	0.017	500	0.1
501	0.143	0.102	0.077	0.048	0.027	0.02	501	0.099	501	0.223	0.158	0.111	0.075	0.045	0.024	501	0.083	501	0.201	0.14	0.099	0.066	0.037	0.017	501	0.1
502	0.142	0.102	0.076	0.048	0.027	0.02	502	0.098	502	0.223	0.158	0.111	0.075	0.044	0.024	502	0.083	502	0.202	0.14	0.099	0.066	0.037	0.017	502	0.1
503	0.141	0.101	0.075	0.048	0.027	0.02	503	0.097	503	0.224	0.158	0.111	0.075	0.045	0.024	503	0.083	503	0.203	0.141	0.099	0.067	0.037	0.017	503	0.101
504	0.14	0.1	0.074	0.047	0.026	0.019	504	0.097	504	0.224	0.158	0.111	0.075	0.044	0.024	504	0.083	504	0.203	0.141	0.099	0.067	0.037	0.017	504	0.101
505	0.138	0.099	0.074	0.047	0.026	0.019	505	0.096	505	0.223	0.158	0.111	0.075	0.044	0.024	505	0.083	505	0.203	0.141	0.099	0.067	0.037	0.017	505	0.101
506	0.137	0.098	0.073	0.047	0.026	0.02	506	0.095	506	0.223	0.158	0.111	0.075	0.045	0.024	506	0.083	506	0.204	0.141	0.1	0.067	0.037	0.018	506	0.101
507	0.136	0.097	0.072	0.046	0.026	0.019	507	0.094	507	0.223	0.157	0.111	0.075	0.044	0.024	507	0.083	507	0.204	0.141	0.1	0.067	0.037	0.018	507	0.101
508	0.135	0.097	0.072	0.045	0.026	0.019	508	0.093	508	0.222	0.157	0.11	0.075	0.044	0.023	508	0.082	508	0.203	0.141	0.1	0.067	0.037	0.017	508	0.101
509	0.133	0.096	0.071	0.045	0.025	0.019	509	0.092	509	0.221	0.156	0.11	0.074	0.044	0.024	509	0.082	509	0.203	0.141	0.1	0.067	0.037	0.017	509	0.101
510	0.132	0.095	0.071	0.045	0.025	0.019	510	0.091	510	0.22	0.155	0.109	0.074	0.044	0.023	510	0.081	510	0.203	0.141	0.099	0.067	0.037	0.018	510	0.101
511	0.131	0.094	0.07	0.044	0.025	0.018	511	0.091	511	0.218	0.154	0.108	0.073	0.043	0.023	511	0.08	511	0.202	0.14	0.099	0.067	0.037	0.017	511	0.1
512	0.13	0.093	0.069	0.044	0.025	0.019	512	0.09	512	0.217	0.153	0.107	0.073	0.043	0.023	512	0.079	512	0.201	0.139	0.098	0.066	0.037	0.017	512	0.1
513	0.129	0.092	0.069	0.044	0.024	0.018	513	0.089	513	0.214	0.151	0.107	0.072	0.042	0.023	513	0.078	513	0.2	0.139	0.098	0.066	0.036	0.017	513	0.099
514	0.128	0.092	0.068	0.043	0.024	0.018	514	0.088	514	0.212	0.15	0.105	0.071	0.042	0.023	514	0.078	514	0.198	0.138	0.097	0.065	0.036	0.017	514	0.099
515	0.126	0.091	0.067	0.043	0.024	0.018	515	0.087	515	0.209	0.148	0.104	0.07	0.041	0.022	515	0.077	515	0.196	0.136	0.096	0.064	0.036	0.017	515	0.097
516	0.126	0.09	0.067	0.042	0.024	0.018	516	0.087	516	0.207	0.146	0.103	0.069	0.041	0.022	516	0.076	516	0.194	0.135	0.095	0.064	0.036	0.017	516	0.097
517	0.125	0.09	0.067	0.042	0.024	0.018	517	0.086	517	0.204	0.144	0.101	0.069	0.04	0.022	517	0.075	517	0.192	0.133	0.094	0.063	0.035	0.016	517	0.095
518	0.124	0.089	0.066	0.042	0.024	0.018	518	0.086	518	0.201	0.142	0.1	0.067	0.04	0.022	518	0.074	518	0.19	0.131	0.092	0.063	0.035	0.016	518	0.094
519	0.124	0.089	0.066	0.042	0.023	0.018	519	0.086	519	0.198	0.14	0.098	0.067	0.039	0.021	519	0.073	519	0.187	0.13	0.091	0.062	0.034	0.016	519	0.093
520	0.123	0.089	0.066	0.042	0.024	0.018	520	0.086	520	0.195	0.138	0.097	0.066	0.039	0.021	520	0.072	520	0.184	0.128	0.09	0.061	0.034	0.016	520	0.092
521	0.123	0.089	0.066	0.042	0.024	0.018	521	0.085	521	0.192	0.136	0.096	0.065	0.038	0.021	521	0.071	521	0.181	0.126	0.089	0.06	0.033	0.016	521	0.09
522	0.123	0.089	0.066	0.042	0.023	0.018	522	0.085	522	0.189	0.134	0.094	0.064	0.037	0.021	522	0.07	522	0.179	0.124	0.088	0.059	0.033	0.015	522	0.089
523	0.123	0.089	0.066	0.042	0.023	0.018	523	0.085	523	0.187	0.132	0.093	0.063	0.037	0.02	523	0.068	523	0.176	0.122	0.086	0.058	0.032	0.015	523	0.088
524	0.123	0.089	0.066	0.042	0.023	0.018	524	0.085	524	0.183	0.13	0.091	0.062	0.036	0.02	524	0.068	524	0.173	0.12	0.085	0.057	0.032	0.015	524	0.086
525	0.124	0.089	0.066	0.042	0.023	0.018	525	0.085	525	0.181	0.128	0.09	0.061	0.036	0.019	525	0.067	525	0.17	0.118	0.083	0.056	0.031	0.015	525	0.085
526	0.124	0.089	0.066	0.042	0.023	0.018	526	0.086	526	0.178	0.126	0.089	0.06	0.035	0.019	526	0.066	526	0.168	0.116	0.082	0.055	0.03	0.014	526	0.083
527	0.125	0.09	0.067	0.042	0.024	0.017	527	0.086	527	0.176	0.125	0.088	0.06	0.035	0.019	527	0.065	527	0.165	0.114	0.08	0.054	0.03	0.014	527	0.082
528	0.126	0.09	0.067	0.043	0.024	0.018	528	0.087	528	0.174	0.123	0.087	0.059	0.034	0.019	528	0.064	528	0.163	0.113	0.079	0.053	0.03	0.014	528	0.081
529	0.127	0.091	0.067	0.043	0.024	0.018	529	0.088	529	0.173	0.122	0.086	0.058	0.034	0.019	529	0.063	529	0.16	0.111	0.078	0.053	0.029	0.013	529	0.08
530	0.128	0.092	0.068	0.044	0.025	0.018	530	0.089	530	0.171	0.121	0.085	0.058	0.034	0.018	530	0.063	530	0.158	0.11	0.077	0.052	0.029	0.013	530	0.079
531	0.13	0.093	0.069	0.044	0.025	0.018	531	0.089	531	0.17	0.12	0.084	0.058	0.033	0.018	531	0.063	531	0.156	0.108	0.076	0.051	0.028	0.013	531	0.078
532	0.131	0.094	0.07	0.044	0.025	0.018	532	0.091	532	0.169	0.12	0.084	0.057	0.033	0.019	532	0.062	532	0.155	0.107	0.076	0.051	0.028	0.013	532	0.077
533	0.133	0.096	0.071	0.045	0.026	0.019	533	0.092	533	0.168	0.119	0.084	0.057	0.033	0.018	533	0.062	533	0.154	0.106	0.075	0.05	0.028	0.013	533	0.076
534	0.135	0.097	0.072	0.046	0.026	0.019	534	0.093	534	0.168	0.119	0.084	0.057	0.033	0.019	534	0.062	534	0.152	0.106	0.074	0.05	0.028	0.013	534	0.076
535	0.137	0.098	0.073	0.047	0.027	0.019	535	0.094	535	0.167	0.118	0.083	0.057	0.033	0.018	535	0.062	535	0.151	0.105	0.074	0.05	0.028	0.013	535	0.075
536	0.139	0.1	0.074	0.047	0.027	0.019	536	0.096	536	0.168	0.119	0.084	0.057	0.033	0.018	536	0.062	536	0.151	0.104	0.073	0.049	0.028	0.013	536	0.075
537	0.141	0.101	0.075	0.048	0.027	0.019	537	0.097	537	0.168	0.119	0.084	0.057	0.033	0.018	537	0.062	537	0.15	0.104	0.073	0.049	0.027	0.013	537	0.074
538	0.143	0.102	0.076	0.049	0.028	0.019	538	0.099	538	0.169	0.119	0.084	0.057	0.033	0.018	538	0.062	538	0.15	0.104	0.073	0.049	0.027	0.013	538	0.074
539	0.146	0.104	0.077	0.05	0.028	0.02	539	0.101	539	0.17	0.12	0.085	0.058	0.034	0.019	539	0.063	539	0.15	0.104	0.073	0.05	0.028	0.013	539	0.074
540	0.148	0.106	0.078	0.05	0.029	0.02	540	0.102	540	0.171	0.121	0.085	0.058	0.034	0.019	540	0.063	540	0.15	0.104	0.073	0.049	0.027	0.013	540	0.075
541	0.151	0.107	0.08	0.051	0.029	0.02	541	0.104	541	0.172	0.122	0.086	0.059	0.034	0.019	541	0.064	541	0.151	0.105	0.074	0.05	0.028	0.013	541	0.075
542	0.153	0.109	0.081	0.052	0.03	0.02	542	0.105	542	0.174	0.123	0.087	0.059	0.034	0.019	542	0.064	542	0.152	0.105	0.074	0.05	0.028	0.013	542	0.076
543	0.155	0.111	0.082	0.053	0.03	0.02	543	0.107	543	0.176	0.124	0.087	0.06	0.035	0.019	543	0.065	543	0.153	0.106	0.075	0.05	0.028	0.013	543	0.076
544	0.158	0.112	0.083	0.054	0.031	0.021	544	0.109	544	0.178	0.126	0.089	0.06	0.036	0.02	544	0.066	544	0.154	0.107	0.075	0.051	0.028	0.014	544	0.077
545	0.16	0.114	0.084	0.054	0.032	0.021	545	0.11	545	0.18	0.128	0.09	0.061	0.036	0.02	545	0.067	545	0.156	0.108	0.076	0.051	0.029	0.014	545	0.078
546	0.162	0.115	0.085	0.055	0.032	0.021	546	0.111	546	0.182	0.129	0.091	0.062	0.036	0.02	546	0.067	546	0.158	0.109	0.077	0.052	0.029	0.014	546	0.078
547	0.164	0.116	0.086	0.056	0.032	0.021	547	0.113	547	0.185	0.131	0.092	0.063	0.037	0.02	547	0.068	547	0.159	0.11	0.078	0.053	0.029	0.014	547	0.079
548	0.166	0.118	0.087	0.056	0.033	0.021	548	0.114	548	0.188	0.133	0.094	0.064	0.038	0.021	548	0.069	548	0.161	0.112	0.079	0.053	0.03	0.014	548	0.08
549	0.168	0.119	0.088	0.057	0.033	0.022	549	0.115	549	0.19	0.134	0.095	0.064	0.038	0.021	549	0.07	549	0.164	0.114	0.08	0.054	0.03	0.014	549	0.082
550	0.17	0.121	0.089	0.058	0.034	0.022	550	0.117	550	0.193	0.137	0.096	0.065	0.039	0.021	550	0.071	550	0.166	0.115	0.081	0.055	0.03	0.015	550	0.083
551	0.172	0.122	0.09	0.058	0.034	0.022	551	0.118	551	0.196	0.138	0.097	0.066	0.039	0.021	551	0.072	551	0.168	0.117	0.082	0.055	0.031	0.015	551	0.084
552	0.174	0.123	0.091	0.059	0.034	0.022	552	0.119	552	0.199	0.14	0.099	0.067	0.04	0.022	552	0.073	552	0.171	0.119	0.084	0.057	0.031	0.015	552	0.085
553	0.176	0.125	0.092	0.06	0.035	0.022	553	0.121	553	0.201	0.143	0.101	0.068	0.04	0.022	553	0.074	553	0.173	0.12	0.085	0.057	0.032	0.016	553	0.087
554	0.178	0.126	0.094	0.06	0.035	0.023	554	0.122	554	0.204	0.145	0.102	0.069	0.041	0.023	554	0.076	554	0.176	0.122	0.087	0.059	0.033	0.016	554	0.088
555	0.179	0.127	0.094	0.061	0.036	0.023	555	0.123	555	0.207	0.146	0.103	0.07	0.042	0.023	555	0.076	555	0.179	0.124	0.087	0.059	0.033	0.016	555	0.089
556	0.181	0.128	0.095	0.062	0.036	0.023	556	0.125	556	0.21	0.148	0.104	0.071	0.042	0.023	556	0.077	556	0.181	0.126	0.089	0.06	0.034	0.016	556	0.091
557	0.183	0.13	0.096	0.062	0.036	0.023	557	0.126	557	0.212	0.15	0.106	0.072	0.043	0.023	557	0.078	557	0.184	0.128	0.09	0.061	0.034	0.016	557	0.092
558	0.185	0.131	0.097	0.063	0.037	0.023	558	0.127	558	0.215	0.151	0.107	0.073	0.043	0.024	558	0.079	558	0.186	0.129	0.091	0.062	0.035	0.017	558	0.093
559	0.188	0.133	0.099	0.064	0.038	0.024	559	0.129	559	0.217	0.153	0.108	0.073	0.044	0.024	559	0.08	559	0.188	0.131	0.093	0.063	0.035	0.017	559	0.094
560	0.19	0.134	0.1	0.064	0.038	0.024	560	0.131	560	0.219	0.155	0.109	0.074	0.044	0.024	560	0.081	560	0.191	0.133	0.093	0.063	0.035	0.017	560	0.095
561	0.193	0.136	0.101	0.065	0.039	0.024	561	0.133	561	0.222	0.157	0.11	0.075	0.045	0.024	561	0.082	561	0.193	0.134	0.095	0.064	0.036	0.017	561	0.097
562	0.196	0.138	0.102	0.066	0.039	0.024	562	0.134	562	0.223	0.158	0.111	0.075	0.045	0.025	562	0.083	562	0.195	0.136	0.096	0.065	0.036	0.017	562	0.098
563	0.199	0.14	0.104	0.067	0.04	0.024	563	0.136	563	0.226	0.16	0.112	0.076	0.046	0.025	563	0.083	563	0.197	0.137	0.097	0.066	0.037	0.018	563	0.099
564	0.202	0.142	0.106	0.068	0.04	0.025	564	0.138	564	0.228	0.161	0.114	0.077	0.046	0.025	564	0.084	564	0.199	0.138	0.098	0.066	0.037	0.018	564	0.1
565	0.205	0.144	0.107	0.069	0.041	0.025	565	0.141	565	0.23	0.162	0.114	0.077	0.046	0.025	565	0.085	565	0.201	0.14	0.099	0.067	0.037	0.018	565	0.1
566	0.209	0.147	0.109	0.071	0.042	0.025	566	0.143	566	0.232	0.164	0.116	0.079	0.047	0.025	566	0.086	566	0.203	0.141	0.1	0.068	0.038	0.018	566	0.102
567	0.213	0.15	0.112	0.072	0.043	0.026	567	0.146	567	0.234	0.165	0.117	0.079	0.048	0.026	567	0.086	567	0.205	0.142	0.101	0.068	0.038	0.018	567	0.102
568	0.218	0.153	0.114	0.073	0.044	0.026	568	0.149	568	0.236	0.167	0.118	0.08	0.048	0.026	568	0.087	568	0.206	0.144	0.102	0.069	0.038	0.019	568	0.103
569	0.222	0.156	0.116	0.075	0.045	0.027	569	0.152	569	0.239	0.169	0.119	0.081	0.049	0.026	569	0.088	569	0.209	0.145	0.103	0.07	0.039	0.019	569	0.105
570	0.227	0.159	0.118	0.076	0.045	0.027	570	0.155	570	0.241	0.17	0.12	0.081	0.049	0.026	570	0.089	570	0.21	0.146	0.103	0.07	0.039	0.019	570	0.105
571	0.232	0.163	0.121	0.078	0.047	0.027	571	0.159	571	0.244	0.172	0.121	0.082	0.05	0.027	571	0.09	571	0.212	0.148	0.104	0.071	0.04	0.019	571	0.106
572	0.238	0.166	0.124	0.08	0.048	0.028	572	0.163	572	0.247	0.174	0.123	0.083	0.05	0.027	572	0.091	572	0.215	0.149	0.106	0.072	0.04	0.02	572	0.108
573	0.243	0.17	0.127	0.082	0.049	0.028	573	0.166	573	0.25	0.176	0.125	0.084	0.051	0.028	573	0.092	573	0.217	0.151	0.106	0.072	0.04	0.02	573	0.109
574	0.249	0.174	0.13	0.084	0.05	0.029	574	0.171	574	0.253	0.179	0.126	0.085	0.051	0.028	574	0.093	574	0.219	0.153	0.108	0.073	0.041	0.02	574	0.11
575	0.256	0.179	0.133	0.086	0.052	0.03	575	0.175	575	0.257	0.181	0.128	0.087	0.052	0.028	575	0.095	575	0.222	0.154	0.109	0.074	0.041	0.02	575	0.112
576	0.262	0.183	0.136	0.088	0.053	0.03	576	0.179	576	0.261	0.184	0.13	0.088	0.053	0.029	576	0.096	576	0.225	0.157	0.111	0.075	0.042	0.021	576	0.113
577	0.268	0.188	0.14	0.09	0.054	0.031	577	0.184	577	0.265	0.187	0.132	0.089	0.054	0.029	577	0.098	577	0.228	0.159	0.112	0.076	0.043	0.021	577	0.115
578	0.275	0.192	0.143	0.093	0.056	0.032	578	0.188	578	0.27	0.191	0.135	0.091	0.055	0.03	578	0.1	578	0.232	0.162	0.114	0.078	0.044	0.021	578	0.117
579	0.282	0.197	0.147	0.095	0.057	0.032	579	0.193	579	0.275	0.195	0.138	0.093	0.056	0.03	579	0.102	579	0.236	0.164	0.116	0.079	0.044	0.022	579	0.118
580	0.289	0.201	0.15	0.097	0.059	0.033	580	0.198	580	0.281	0.199	0.141	0.095	0.058	0.031	580	0.104	580	0.24	0.167	0.118	0.08	0.045	0.022	580	0.121
581	0.296	0.206	0.153	0.1	0.06	0.034	581	0.202	581	0.287	0.203	0.143	0.097	0.059	0.032	581	0.106	581	0.245	0.17	0.121	0.082	0.046	0.023	581	0.123
582	0.302	0.21	0.157	0.102	0.061	0.034	582	0.207	582	0.294	0.208	0.147	0.099	0.06	0.032	582	0.108	582	0.25	0.174	0.123	0.083	0.047	0.023	582	0.125
583	0.309	0.215	0.16	0.104	0.063	0.035	583	0.211	583	0.301	0.213	0.151	0.102	0.062	0.033	583	0.111	583	0.255	0.178	0.126	0.085	0.048	0.024	583	0.128
584	0.315	0.219	0.164	0.106	0.064	0.035	584	0.215	584	0.309	0.218	0.154	0.104	0.063	0.034	584	0.114	584	0.261	0.182	0.129	0.087	0.049	0.024	584	0.131
585	0.321	0.223	0.166	0.108	0.066	0.036	585	0.219	585	0.317	0.224	0.158	0.107	0.065	0.035	585	0.117	585	0.267	0.186	0.132	0.089	0.05	0.025	585	0.134
586	0.326	0.226	0.169	0.11	0.066	0.036	586	0.223	586	0.324	0.229	0.162	0.109	0.067	0.036	586	0.12	586	0.273	0.191	0.135	0.091	0.051	0.025	586	0.137
587	0.332	0.23	0.172	0.112	0.068	0.037	587	0.226	587	0.334	0.236	0.167	0.112	0.069	0.037	587	0.123	587	0.281	0.196	0.139	0.094	0.053	0.026	587	0.141
588	0.336	0.233	0.174	0.113	0.069	0.038	588	0.23	588	0.343	0.242	0.171	0.116	0.071	0.038	588	0.127	588	0.288	0.201	0.142	0.097	0.054	0.027	588	0.145
589	0.34	0.236	0.176	0.114	0.07	0.038	589	0.232	589	0.352	0.249	0.176	0.119	0.073	0.039	589	0.13	589	0.296	0.207	0.146	0.099	0.056	0.028	589	0.149
590	0.343	0.238	0.178	0.116	0.07	0.038	590	0.234	590	0.362	0.256	0.18	0.122	0.075	0.04	590	0.133	590	0.304	0.212	0.15	0.102	0.057	0.029	590	0.153
591	0.346	0.24	0.179	0.117	0.071	0.038	591	0.236	591	0.371	0.262	0.185	0.125	0.077	0.041	591	0.137	591	0.312	0.218	0.154	0.105	0.059	0.03	591	0.157
592	0.348	0.241	0.18	0.117	0.071	0.039	592	0.238	592	0.381	0.269	0.19	0.128	0.079	0.042	592	0.141	592	0.32	0.223	0.158	0.108	0.061	0.03	592	0.161
593	0.35	0.242	0.181	0.118	0.071	0.039	593	0.239	593	0.391	0.276	0.195	0.131	0.081	0.043	593	0.144	593	0.329	0.23	0.162	0.11	0.062	0.031	593	0.165
594	0.351	0.243	0.182	0.118	0.071	0.039	594	0.239	594	0.4	0.283	0.2	0.134	0.083	0.044	594	0.147	594	0.337	0.236	0.167	0.114	0.064	0.032	594	0.17
595	0.351	0.243	0.182	0.118	0.072	0.039	595	0.24	595	0.41	0.289	0.204	0.138	0.085	0.045	595	0.151	595	0.346	0.242	0.171	0.117	0.066	0.033	595	0.174
596	0.35	0.243	0.181	0.118	0.072	0.039	596	0.239	596	0.419	0.296	0.209	0.141	0.086	0.046	596	0.154	596	0.355	0.248	0.176	0.119	0.067	0.033	596	0.179
597	0.349	0.242	0.181	0.117	0.071	0.038	597	0.238	597	0.428	0.302	0.213	0.144	0.089	0.047	597	0.158	597	0.363	0.254	0.18	0.122	0.069	0.034	597	0.183
598	0.348	0.241	0.18	0.117	0.071	0.039	598	0.238	598	0.437	0.309	0.218	0.147	0.091	0.048	598	0.161	598	0.372	0.26	0.185	0.126	0.071	0.035	598	0.188
599	0.345	0.239	0.179	0.116	0.071	0.038	599	0.236	599	0.445	0.314	0.222	0.149	0.092	0.049	599	0.164	599	0.381	0.266	0.188	0.128	0.072	0.036	599	0.192
600	0.343	0.237	0.177	0.115	0.07	0.038	600	0.234	600	0.453	0.319	0.226	0.152	0.094	0.049	600	0.167	600	0.389	0.272	0.193	0.131	0.074	0.037	600	0.196
601	0.339	0.235	0.176	0.114	0.069	0.038	601	0.232	601	0.459	0.324	0.229	0.154	0.095	0.051	601	0.17	601	0.397	0.277	0.197	0.134	0.075	0.038	601	0.2
602	0.335	0.233	0.173	0.113	0.068	0.037	602	0.229	602	0.465	0.328	0.232	0.156	0.097	0.051	602	0.171	602	0.404	0.282	0.2	0.136	0.077	0.039	602	0.204
603	0.331	0.229	0.171	0.111	0.067	0.037	603	0.226	603	0.47	0.332	0.234	0.157	0.097	0.051	603	0.173	603	0.41	0.286	0.203	0.138	0.078	0.039	603	0.207
604	0.327	0.227	0.169	0.11	0.067	0.036	604	0.223	604	0.474	0.335	0.236	0.159	0.098	0.052	604	0.175	604	0.416	0.291	0.206	0.14	0.079	0.04	604	0.21
605	0.323	0.224	0.167	0.109	0.066	0.036	605	0.22	605	0.478	0.337	0.238	0.16	0.099	0.052	605	0.176	605	0.421	0.294	0.209	0.142	0.08	0.04	605	0.212
606	0.318	0.221	0.164	0.107	0.065	0.035	606	0.217	606	0.48	0.338	0.239	0.161	0.1	0.052	606	0.176	606	0.425	0.297	0.211	0.143	0.081	0.041	606	0.214
607	0.313	0.217	0.162	0.105	0.064	0.035	607	0.214	607	0.481	0.339	0.24	0.161	0.1	0.053	607	0.177	607	0.429	0.3	0.213	0.145	0.082	0.041	607	0.216
608	0.308	0.214	0.159	0.104	0.063	0.035	608	0.21	608	0.481	0.339	0.239	0.161	0.1	0.053	608	0.177	608	0.431	0.301	0.214	0.145	0.082	0.041	608	0.217
609	0.303	0.211	0.157	0.102	0.062	0.034	609	0.207	609	0.48	0.338	0.239	0.161	0.099	0.053	609	0.176	609	0.432	0.302	0.214	0.146	0.082	0.041	609	0.218
610	0.298	0.207	0.154	0.1	0.061	0.033	610	0.203	610	0.477	0.337	0.238	0.16	0.099	0.052	610	0.176	610	0.433	0.302	0.214	0.146	0.082	0.041	610	0.218
611	0.294	0.204	0.152	0.099	0.06	0.033	611	0.201	611	0.474	0.335	0.236	0.159	0.099	0.052	611	0.175	611	0.433	0.302	0.214	0.146	0.082	0.042	611	0.218
612	0.289	0.201	0.15	0.097	0.059	0.032	612	0.198	612	0.47	0.332	0.234	0.157	0.097	0.052	612	0.173	612	0.431	0.301	0.213	0.145	0.082	0.041	612	0.217
613	0.285	0.198	0.148	0.096	0.058	0.032	613	0.195	613	0.465	0.328	0.232	0.156	0.096	0.051	613	0.171	613	0.429	0.299	0.212	0.144	0.082	0.041	613	0.216
614	0.282	0.196	0.146	0.095	0.057	0.032	614	0.192	614	0.46	0.324	0.229	0.154	0.095	0.051	614	0.169	614	0.425	0.297	0.211	0.143	0.081	0.041	614	0.215
615	0.278	0.194	0.144	0.094	0.057	0.031	615	0.19	615	0.453	0.32	0.226	0.152	0.094	0.05	615	0.167	615	0.421	0.294	0.209	0.142	0.08	0.04	615	0.212
616	0.275	0.191	0.142	0.092	0.056	0.031	616	0.187	616	0.447	0.315	0.223	0.15	0.093	0.049	616	0.164	616	0.416	0.291	0.206	0.14	0.079	0.04	616	0.21
617	0.272	0.189	0.141	0.091	0.055	0.031	617	0.186	617	0.439	0.31	0.219	0.147	0.091	0.048	617	0.161	617	0.411	0.287	0.204	0.138	0.078	0.039	617	0.207
618	0.269	0.188	0.14	0.091	0.055	0.03	618	0.184	618	0.432	0.305	0.215	0.145	0.089	0.047	618	0.158	618	0.405	0.283	0.201	0.136	0.077	0.039	618	0.204
619	0.268	0.187	0.139	0.09	0.055	0.03	619	0.183	619	0.424	0.299	0.211	0.142	0.088	0.047	619	0.156	619	0.399	0.278	0.198	0.134	0.076	0.038	619	0.201
620	0.267	0.186	0.138	0.09	0.054	0.03	620	0.182	620	0.416	0.294	0.207	0.14	0.086	0.046	620	0.153	620	0.392	0.274	0.194	0.132	0.075	0.038	620	0.198
621	0.266	0.185	0.138	0.089	0.054	0.03	621	0.182	621	0.408	0.288	0.203	0.137	0.085	0.045	621	0.15	621	0.385	0.269	0.191	0.13	0.073	0.037	621	0.194
622	0.265	0.185	0.138	0.089	0.054	0.03	622	0.181	622	0.399	0.282	0.199	0.134	0.083	0.044	622	0.147	622	0.377	0.263	0.187	0.127	0.072	0.036	622	0.19
623	0.265	0.185	0.137	0.09	0.054	0.03	623	0.181	623	0.392	0.276	0.195	0.131	0.081	0.043	623	0.144	623	0.369	0.258	0.183	0.124	0.07	0.035	623	0.186
624	0.266	0.185	0.138	0.09	0.054	0.03	624	0.182	624	0.384	0.271	0.191	0.129	0.079	0.043	624	0.141	624	0.362	0.252	0.179	0.122	0.069	0.034	624	0.182
625	0.267	0.187	0.138	0.09	0.055	0.031	625	0.183	625	0.377	0.266	0.188	0.127	0.078	0.042	625	0.139	625	0.355	0.247	0.176	0.119	0.067	0.034	625	0.179
626	0.269	0.188	0.139	0.091	0.055	0.03	626	0.184	626	0.37	0.261	0.184	0.124	0.076	0.041	626	0.136	626	0.347	0.242	0.172	0.117	0.066	0.033	626	0.175
627	0.272	0.189	0.141	0.091	0.055	0.03	627	0.186	627	0.363	0.256	0.181	0.122	0.075	0.04	627	0.133	627	0.34	0.237	0.168	0.114	0.064	0.032	627	0.171
628	0.274	0.191	0.142	0.092	0.056	0.031	628	0.188	628	0.357	0.252	0.178	0.12	0.073	0.04	628	0.131	628	0.333	0.232	0.164	0.112	0.063	0.032	628	0.168
629	0.278	0.194	0.144	0.094	0.057	0.031	629	0.19	629	0.352	0.248	0.175	0.118	0.073	0.039	629	0.129	629	0.326	0.228	0.161	0.11	0.062	0.031	629	0.164
630	0.282	0.197	0.146	0.095	0.058	0.032	630	0.193	630	0.347	0.245	0.173	0.117	0.072	0.039	630	0.128	630	0.32	0.223	0.158	0.108	0.061	0.031	630	0.161
631	0.287	0.2	0.149	0.097	0.059	0.032	631	0.196	631	0.342	0.242	0.171	0.115	0.071	0.038	631	0.126	631	0.314	0.219	0.155	0.106	0.06	0.03	631	0.158
632	0.292	0.203	0.151	0.098	0.06	0.033	632	0.2	632	0.339	0.24	0.169	0.114	0.07	0.038	632	0.125	632	0.309	0.215	0.153	0.104	0.059	0.029	632	0.156
633	0.298	0.207	0.154	0.1	0.061	0.033	633	0.203	633	0.336	0.238	0.168	0.113	0.069	0.038	633	0.124	633	0.304	0.212	0.15	0.102	0.058	0.029	633	0.153
634	0.304	0.212	0.157	0.102	0.062	0.034	634	0.208	634	0.334	0.236	0.167	0.112	0.069	0.037	634	0.123	634	0.3	0.209	0.148	0.101	0.057	0.028	634	0.151
635	0.311	0.216	0.161	0.105	0.064	0.034	635	0.212	635	0.333	0.236	0.167	0.112	0.069	0.037	635	0.123	635	0.296	0.207	0.147	0.1	0.056	0.028	635	0.149
636	0.318	0.221	0.165	0.107	0.065	0.035	636	0.217	636	0.333	0.236	0.166	0.112	0.069	0.037	636	0.123	636	0.294	0.205	0.145	0.099	0.056	0.028	636	0.148
637	0.326	0.226	0.169	0.11	0.067	0.036	637	0.223	637	0.334	0.236	0.167	0.112	0.069	0.037	637	0.123	637	0.291	0.203	0.144	0.098	0.055	0.028	637	0.147
638	0.334	0.232	0.173	0.113	0.069	0.037	638	0.228	638	0.335	0.237	0.168	0.113	0.069	0.038	638	0.124	638	0.29	0.203	0.144	0.098	0.055	0.028	638	0.146
639	0.343	0.238	0.177	0.115	0.07	0.037	639	0.234	639	0.337	0.238	0.168	0.114	0.07	0.038	639	0.124	639	0.29	0.202	0.143	0.097	0.055	0.027	639	0.146
640	0.352	0.244	0.182	0.118	0.072	0.038	640	0.24	640	0.34	0.241	0.17	0.115	0.07	0.038	640	0.126	640	0.29	0.202	0.143	0.098	0.055	0.028	640	0.146
641	0.361	0.25	0.186	0.121	0.074	0.039	641	0.246	641	0.344	0.243	0.172	0.116	0.071	0.038	641	0.127	641	0.29	0.202	0.143	0.098	0.055	0.028	641	0.146
642	0.37	0.256	0.191	0.124	0.076	0.04	642	0.252	642	0.349	0.247	0.174	0.117	0.072	0.039	642	0.128	642	0.292	0.203	0.144	0.098	0.055	0.028	642	0.147
643	0.38	0.263	0.196	0.128	0.078	0.041	643	0.259	643	0.354	0.25	0.177	0.119	0.073	0.04	643	0.131	643	0.294	0.205	0.145	0.099	0.056	0.028	643	0.148
644	0.39	0.27	0.201	0.131	0.08	0.042	644	0.266	644	0.36	0.255	0.18	0.121	0.075	0.04	644	0.133	644	0.297	0.207	0.147	0.1	0.057	0.028	644	0.15
645	0.4	0.277	0.206	0.134	0.082	0.043	645	0.273	645	0.367	0.259	0.183	0.123	0.076	0.041	645	0.136	645	0.3	0.209	0.148	0.101	0.057	0.029	645	0.151
646	0.411	0.284	0.212	0.138	0.084	0.044	646	0.28	646	0.374	0.264	0.187	0.126	0.078	0.042	646	0.138	646	0.304	0.212	0.15	0.102	0.058	0.029	646	0.153
647	0.421	0.291	0.217	0.141	0.087	0.045	647	0.287	647	0.383	0.27	0.191	0.128	0.079	0.043	647	0.141	647	0.309	0.215	0.153	0.104	0.058	0.029	647	0.156
648	0.432	0.299	0.223	0.145	0.089	0.046	648	0.295	648	0.392	0.276	0.195	0.132	0.081	0.044	648	0.144	648	0.314	0.22	0.156	0.106	0.06	0.03	648	0.159
649	0.443	0.306	0.228	0.149	0.091	0.047	649	0.302	649	0.401	0.283	0.2	0.135	0.083	0.045	649	0.148	649	0.32	0.224	0.159	0.108	0.061	0.031	649	0.162
650	0.454	0.313	0.234	0.153	0.094	0.048	650	0.309	650	0.411	0.291	0.205	0.138	0.086	0.046	650	0.152	650	0.327	0.228	0.162	0.11	0.062	0.031	650	0.165
651	0.464	0.32	0.24	0.156	0.096	0.049	651	0.316	651	0.422	0.298	0.211	0.142	0.088	0.047	651	0.156	651	0.334	0.234	0.166	0.113	0.064	0.032	651	0.169
652	0.475	0.327	0.244	0.16	0.098	0.05	652	0.323	652	0.433	0.306	0.216	0.145	0.09	0.048	652	0.16	652	0.342	0.239	0.169	0.115	0.065	0.033	652	0.172
653	0.485	0.334	0.25	0.163	0.101	0.051	653	0.33	653	0.443	0.313	0.222	0.149	0.092	0.05	653	0.164	653	0.35	0.245	0.173	0.118	0.067	0.034	653	0.176
654	0.495	0.341	0.254	0.166	0.102	0.052	654	0.337	654	0.455	0.322	0.227	0.153	0.095	0.051	654	0.168	654	0.359	0.25	0.178	0.121	0.068	0.034	654	0.181
655	0.505	0.347	0.259	0.169	0.104	0.053	655	0.343	655	0.468	0.33	0.234	0.157	0.097	0.052	655	0.172	655	0.368	0.257	0.182	0.124	0.07	0.035	655	0.185
656	0.514	0.354	0.264	0.173	0.106	0.054	656	0.35	656	0.48	0.339	0.24	0.161	0.1	0.053	656	0.177	656	0.377	0.263	0.187	0.127	0.072	0.036	656	0.19
657	0.524	0.36	0.269	0.176	0.108	0.055	657	0.356	657	0.492	0.348	0.246	0.165	0.103	0.055	657	0.181	657	0.387	0.271	0.192	0.131	0.074	0.037	657	0.195
658	0.532	0.366	0.273	0.179	0.11	0.056	658	0.362	658	0.505	0.357	0.252	0.169	0.105	0.056	658	0.186	658	0.397	0.278	0.197	0.134	0.076	0.038	658	0.201
659	0.54	0.371	0.277	0.181	0.111	0.056	659	0.367	659	0.517	0.365	0.258	0.173	0.108	0.057	659	0.19	659	0.407	0.284	0.202	0.137	0.077	0.039	659	0.205
660	0.548	0.376	0.281	0.184	0.113	0.057	660	0.372	660	0.53	0.375	0.265	0.178	0.111	0.059	660	0.195	660	0.418	0.292	0.207	0.141	0.08	0.04	660	0.211
661	0.555	0.381	0.285	0.186	0.115	0.058	661	0.377	661	0.543	0.383	0.271	0.182	0.113	0.06	661	0.2	661	0.428	0.299	0.212	0.145	0.082	0.041	661	0.216
662	0.561	0.386	0.288	0.188	0.116	0.059	662	0.382	662	0.554	0.391	0.277	0.186	0.116	0.062	662	0.204	662	0.439	0.307	0.218	0.148	0.084	0.042	662	0.221
663	0.567	0.39	0.291	0.19	0.117	0.059	663	0.386	663	0.566	0.399	0.282	0.19	0.118	0.063	663	0.208	663	0.448	0.314	0.223	0.152	0.086	0.043	663	0.227
664	0.573	0.393	0.294	0.192	0.118	0.06	664	0.389	664	0.578	0.408	0.288	0.193	0.12	0.064	664	0.213	664	0.459	0.321	0.228	0.155	0.088	0.044	664	0.232
665	0.578	0.397	0.297	0.194	0.119	0.06	665	0.393	665	0.588	0.415	0.293	0.197	0.123	0.065	665	0.216	665	0.468	0.328	0.233	0.158	0.09	0.045	665	0.237
666	0.582	0.4	0.299	0.196	0.121	0.061	666	0.396	666	0.598	0.422	0.299	0.201	0.125	0.067	666	0.22	666	0.478	0.335	0.238	0.162	0.092	0.047	666	0.242
667	0.586	0.403	0.301	0.197	0.121	0.061	667	0.399	667	0.608	0.43	0.304	0.204	0.127	0.068	667	0.224	667	0.488	0.341	0.242	0.165	0.094	0.047	667	0.247
668	0.59	0.405	0.303	0.198	0.123	0.062	668	0.401	668	0.618	0.436	0.309	0.207	0.129	0.069	668	0.228	668	0.498	0.348	0.247	0.168	0.095	0.048	668	0.251
669	0.593	0.407	0.304	0.199	0.123	0.062	669	0.403	669	0.626	0.443	0.313	0.21	0.131	0.07	669	0.231	669	0.506	0.354	0.251	0.171	0.097	0.049	669	0.256
670	0.596	0.409	0.306	0.2	0.123	0.062	670	0.405	670	0.635	0.448	0.317	0.213	0.133	0.07	670	0.234	670	0.515	0.36	0.256	0.174	0.099	0.05	670	0.261
671	0.599	0.412	0.308	0.201	0.124	0.062	671	0.407	671	0.643	0.454	0.321	0.215	0.134	0.071	671	0.236	671	0.524	0.366	0.26	0.177	0.1	0.051	671	0.265
672	0.602	0.413	0.309	0.202	0.125	0.062	672	0.409	672	0.651	0.459	0.325	0.218	0.136	0.072	672	0.239	672	0.532	0.372	0.264	0.18	0.102	0.052	672	0.269
673	0.603	0.414	0.31	0.202	0.125	0.063	673	0.41	673	0.657	0.463	0.328	0.22	0.138	0.073	673	0.241	673	0.539	0.377	0.268	0.183	0.104	0.053	673	0.273
674	0.605	0.416	0.311	0.203	0.125	0.063	674	0.411	674	0.662	0.467	0.33	0.222	0.138	0.074	674	0.243	674	0.546	0.382	0.272	0.185	0.105	0.053	674	0.276
675	0.607	0.417	0.312	0.204	0.126	0.063	675	0.413	675	0.667	0.471	0.333	0.223	0.14	0.074	675	0.245	675	0.553	0.386	0.275	0.187	0.106	0.054	675	0.279
676	0.609	0.418	0.313	0.205	0.126	0.063	676	0.414	676	0.671	0.474	0.335	0.225	0.141	0.075	676	0.247	676	0.558	0.39	0.277	0.189	0.107	0.054	676	0.282
677	0.611	0.42	0.314	0.205	0.127	0.063	677	0.415	677	0.676	0.477	0.337	0.226	0.141	0.075	677	0.248	677	0.564	0.394	0.28	0.191	0.108	0.055	677	0.285
678	0.613	0.421	0.315	0.206	0.127	0.063	678	0.416	678	0.678	0.479	0.338	0.227	0.142	0.075	678	0.249	678	0.568	0.397	0.282	0.192	0.109	0.055	678	0.287
679	0.615	0.422	0.316	0.206	0.127	0.064	679	0.418	679	0.681	0.48	0.339	0.228	0.143	0.075	679	0.25	679	0.572	0.4	0.284	0.194	0.109	0.056	679	0.289
680	0.618	0.424	0.317	0.207	0.128	0.064	680	0.42	680	0.683	0.482	0.341	0.229	0.143	0.076	680	0.251	680	0.576	0.402	0.286	0.195	0.11	0.056	680	0.291
681	0.621	0.426	0.319	0.209	0.129	0.064	681	0.422	681	0.684	0.483	0.341	0.229	0.143	0.076	681	0.252	681	0.579	0.404	0.287	0.196	0.111	0.056	681	0.292
682	0.624	0.429	0.321	0.21	0.129	0.065	682	0.424	682	0.685	0.484	0.342	0.229	0.144	0.076	682	0.252	682	0.581	0.406	0.289	0.197	0.111	0.057	682	0.294
683	0.628	0.431	0.323	0.211	0.13	0.065	683	0.427	683	0.686	0.484	0.342	0.23	0.144	0.076	683	0.252	683	0.583	0.408	0.29	0.197	0.112	0.057	683	0.295
684	0.632	0.434	0.325	0.212	0.131	0.065	684	0.429	684	0.687	0.485	0.343	0.23	0.144	0.076	684	0.252	684	0.584	0.408	0.29	0.198	0.112	0.057	684	0.295
685	0.637	0.437	0.327	0.214	0.132	0.066	685	0.433	685	0.687	0.485	0.343	0.23	0.144	0.076	685	0.252	685	0.585	0.409	0.291	0.198	0.112	0.057	685	0.296
686	0.643	0.441	0.33	0.216	0.133	0.066	686	0.437	686	0.688	0.485	0.343	0.23	0.144	0.076	686	0.252	686	0.586	0.41	0.291	0.198	0.112	0.057	686	0.296
687	0.65	0.446	0.333	0.218	0.135	0.067	687	0.441	687	0.688	0.486	0.343	0.23	0.144	0.077	687	0.253	687	0.587	0.41	0.292	0.199	0.113	0.057	687	0.297
688	0.657	0.451	0.337	0.22	0.136	0.068	688	0.446	688	0.689	0.486	0.344	0.231	0.144	0.077	688	0.253	688	0.587	0.411	0.292	0.199	0.112	0.057	688	0.297
689	0.664	0.456	0.341	0.223	0.138	0.068	689	0.451	689	0.69	0.487	0.344	0.231	0.145	0.077	689	0.254	689	0.588	0.411	0.292	0.199	0.113	0.057	689	0.297
690	0.673	0.462	0.345	0.226	0.14	0.069	690	0.458	690	0.691	0.488	0.345	0.231	0.145	0.077	690	0.254	690	0.588	0.411	0.292	0.199	0.113	0.057	690	0.297
691	0.683	0.468	0.35	0.229	0.142	0.07	691	0.464	691	0.693	0.489	0.346	0.232	0.145	0.077	691	0.255	691	0.588	0.411	0.292	0.199	0.113	0.057	691	0.297
692	0.693	0.476	0.356	0.233	0.144	0.071	692	0.471	692	0.695	0.491	0.347	0.233	0.146	0.078	692	0.256	692	0.589	0.412	0.293	0.199	0.113	0.057	692	0.298
693	0.705	0.484	0.362	0.237	0.146	0.072	693	0.479	693	0.699	0.493	0.348	0.234	0.146	0.078	693	0.257	693	0.59	0.413	0.293	0.2	0.113	0.058	693	0.298
694	0.718	0.492	0.368	0.241	0.149	0.073	694	0.488	694	0.702	0.496	0.35	0.235	0.147	0.078	694	0.258	694	0.591	0.413	0.294	0.2	0.113	0.058	694	0.299
695	0.732	0.502	0.376	0.246	0.152	0.075	695	0.497	695	0.707	0.499	0.353	0.237	0.148	0.079	695	0.26	695	0.593	0.414	0.294	0.2	0.114	0.058	695	0.299
696	0.747	0.512	0.383	0.251	0.155	0.076	696	0.507	696	0.712	0.503	0.356	0.238	0.149	0.079	696	0.262	696	0.594	0.416	0.295	0.201	0.114	0.058	696	0.301
697	0.763	0.522	0.391	0.256	0.158	0.078	697	0.518	697	0.719	0.508	0.359	0.241	0.151	0.08	697	0.264	697	0.597	0.418	0.297	0.202	0.114	0.058	697	0.302
698	0.779	0.534	0.4	0.262	0.162	0.08	698	0.529	698	0.726	0.513	0.363	0.243	0.152	0.081	698	0.267	698	0.6	0.42	0.298	0.203	0.115	0.058	698	0.303
699	0.797	0.546	0.409	0.268	0.165	0.081	699	0.541	699	0.735	0.519	0.367	0.246	0.154	0.082	699	0.27	699	0.605	0.423	0.3	0.204	0.116	0.059	699	0.306
700	0.816	0.559	0.418	0.274	0.169	0.083	700	0.554	700	0.745	0.526	0.372	0.25	0.156	0.083	700	0.274	700	0.609	0.426	0.302	0.206	0.116	0.06	700	0.308
701	0.834	0.571	0.428	0.28	0.173	0.085	701	0.566	701	0.755	0.534	0.377	0.253	0.158	0.084	701	0.278	701	0.614	0.43	0.305	0.208	0.118	0.06	701	0.311
702	0.854	0.585	0.438	0.287	0.177	0.087	702	0.58	702	0.768	0.543	0.383	0.257	0.161	0.085	702	0.283	702	0.621	0.434	0.308	0.21	0.119	0.06	702	0.314
703	0.875	0.599	0.449	0.294	0.181	0.089	703	0.594	703	0.782	0.552	0.39	0.261	0.164	0.087	703	0.288	703	0.628	0.439	0.312	0.213	0.12	0.061	703	0.317
704	0.898	0.614	0.461	0.301	0.186	0.091	704	0.609	704	0.797	0.563	0.398	0.266	0.167	0.089	704	0.293	704	0.636	0.445	0.316	0.216	0.122	0.062	704	0.321
705	0.92	0.629	0.471	0.308	0.191	0.093	705	0.624	705	0.813	0.574	0.406	0.272	0.17	0.09	705	0.299	705	0.645	0.452	0.32	0.218	0.123	0.063	705	0.326
706	0.943	0.644	0.483	0.316	0.195	0.095	706	0.639	706	0.83	0.586	0.414	0.277	0.174	0.092	706	0.305	706	0.655	0.459	0.326	0.222	0.125	0.064	706	0.331
707	0.966	0.66	0.495	0.324	0.2	0.097	707	0.655	707	0.848	0.599	0.424	0.284	0.178	0.094	707	0.312	707	0.666	0.467	0.331	0.226	0.128	0.065	707	0.337
708	0.99	0.676	0.507	0.331	0.205	0.1	708	0.671	708	0.868	0.613	0.434	0.29	0.182	0.096	708	0.32	708	0.679	0.475	0.337	0.23	0.13	0.066	708	0.343
709	1.013	0.692	0.519	0.339	0.21	0.102	709	0.687	709	0.889	0.628	0.444	0.297	0.187	0.099	709	0.327	709	0.692	0.485	0.344	0.234	0.132	0.067	709	0.35
710	1.038	0.709	0.531	0.347	0.215	0.104	710	0.704	710	0.913	0.644	0.455	0.305	0.192	0.101	710	0.336	710	0.706	0.495	0.351	0.239	0.135	0.069	710	0.357
711	1.061	0.724	0.543	0.355	0.22	0.107	711	0.719	711	0.934	0.66	0.467	0.312	0.196	0.103	711	0.344	711	0.721	0.505	0.359	0.244	0.138	0.07	711	0.365
712	1.084	0.74	0.555	0.363	0.225	0.109	712	0.736	712	0.958	0.677	0.479	0.32	0.201	0.106	712	0.353	712	0.737	0.517	0.366	0.249	0.141	0.072	712	0.373
713	1.109	0.756	0.567	0.371	0.23	0.111	713	0.751	713	0.983	0.694	0.491	0.328	0.207	0.108	713	0.362	713	0.753	0.528	0.375	0.255	0.144	0.073	713	0.381
714	1.132	0.772	0.579	0.379	0.235	0.113	714	0.767	714	1.01	0.712	0.504	0.337	0.212	0.111	714	0.372	714	0.772	0.541	0.384	0.261	0.147	0.075	714	0.39
715	1.154	0.787	0.59	0.386	0.239	0.115	715	0.782	715	1.036	0.731	0.518	0.346	0.218	0.114	715	0.381	715	0.79	0.554	0.393	0.267	0.151	0.077	715	0.399
716	1.176	0.801	0.601	0.393	0.243	0.117	716	0.797	716	1.063	0.751	0.531	0.355	0.223	0.117	716	0.391	716	0.809	0.567	0.403	0.274	0.154	0.078	716	0.409
717	1.199	0.817	0.613	0.401	0.248	0.12	717	0.813	717	1.093	0.772	0.546	0.364	0.229	0.119	717	0.402	717	0.83	0.582	0.413	0.281	0.158	0.08	717	0.419
718	1.22	0.831	0.624	0.408	0.252	0.121	718	0.827	718	1.122	0.792	0.56	0.374	0.235	0.122	718	0.413	718	0.851	0.596	0.424	0.288	0.162	0.083	718	0.431
719	1.241	0.845	0.635	0.415	0.257	0.123	719	0.841	719	1.153	0.813	0.576	0.384	0.242	0.125	719	0.424	719	0.873	0.612	0.435	0.296	0.166	0.085	719	0.441
720	1.26	0.858	0.644	0.421	0.261	0.125	720	0.854	720	1.182	0.834	0.59	0.393	0.248	0.128	720	0.435	720	0.895	0.627	0.446	0.303	0.17	0.087	720	0.452
721	1.279	0.87	0.654	0.427	0.264	0.127	721	0.867	721	1.213	0.856	0.606	0.403	0.254	0.131	721	0.446	721	0.918	0.643	0.457	0.311	0.175	0.089	721	0.464
722	1.295	0.882	0.663	0.433	0.268	0.129	722	0.878	722	1.244	0.877	0.621	0.413	0.26	0.134	722	0.457	722	0.941	0.66	0.469	0.318	0.179	0.091	722	0.476
723	1.312	0.892	0.671	0.438	0.271	0.13	723	0.889	723	1.274	0.898	0.636	0.423	0.267	0.136	723	0.468	723	0.964	0.676	0.48	0.326	0.184	0.093	723	0.488
724	1.327	0.902	0.678	0.443	0.274	0.131	724	0.899	724	1.306	0.92	0.651	0.434	0.273	0.139	724	0.48	724	0.989	0.694	0.493	0.335	0.188	0.096	724	0.501
725	1.341	0.911	0.685	0.448	0.277	0.133	725	0.908	725	1.335	0.942	0.666	0.444	0.28	0.142	725	0.491	725	1.012	0.71	0.505	0.343	0.193	0.098	725	0.513
726	1.353	0.919	0.691	0.452	0.279	0.134	726	0.916	726	1.366	0.964	0.682	0.454	0.286	0.145	726	0.501	726	1.037	0.728	0.517	0.351	0.198	0.1	726	0.525
727	1.363	0.926	0.696	0.455	0.281	0.135	727	0.923	727	1.394	0.983	0.695	0.463	0.292	0.148	727	0.512	727	1.06	0.744	0.529	0.359	0.202	0.103	727	0.537
728	1.374	0.932	0.701	0.458	0.283	0.136	728	0.929	728	1.427	1.007	0.711	0.474	0.299	0.151	728	0.524	728	1.087	0.763	0.542	0.368	0.207	0.105	728	0.551
729	1.382	0.938	0.705	0.461	0.285	0.136	729	0.935	729	1.459	1.03	0.728	0.484	0.305	0.154	729	0.536	729	1.115	0.782	0.556	0.377	0.212	0.108	729	0.564
730	1.386	0.942	0.708	0.463	0.286	0.137	730	0.939	730	1.486	1.049	0.742	0.494	0.311	0.157	730	0.546	730	1.139	0.799	0.568	0.385	0.217	0.11	730	0.577
731	1.391	0.945	0.71	0.465	0.287	0.137	731	0.942	731	1.517	1.072	0.757	0.504	0.318	0.16	731	0.558	731	1.167	0.819	0.583	0.395	0.222	0.113	731	0.591
732	1.393	0.946	0.712	0.465	0.288	0.137	732	0.943	732	1.548	1.092	0.772	0.514	0.324	0.163	732	0.568	732	1.193	0.837	0.596	0.404	0.227	0.116	732	0.604
733	1.393	0.946	0.712	0.465	0.288	0.137	733	0.943	733	1.577	1.113	0.787	0.524	0.331	0.166	733	0.579	733	1.222	0.856	0.61	0.413	0.233	0.118	733	0.618
734	1.391	0.945	0.711	0.465	0.287	0.137	734	0.942	734	1.603	1.131	0.799	0.532	0.336	0.168	734	0.589	734	1.246	0.873	0.622	0.422	0.237	0.121	734	0.63
735	1.388	0.942	0.709	0.464	0.287	0.137	735	0.94	735	1.626	1.148	0.812	0.54	0.341	0.171	735	0.597	735	1.269	0.89	0.634	0.43	0.242	0.123	735	0.642
736	1.381	0.938	0.706	0.462	0.285	0.136	736	0.935	736	1.651	1.166	0.824	0.549	0.347	0.173	736	0.607	736	1.297	0.908	0.647	0.439	0.247	0.126	736	0.656
737	1.374	0.933	0.702	0.459	0.284	0.135	737	0.93	737	1.671	1.181	0.835	0.556	0.351	0.175	737	0.614	737	1.319	0.923	0.659	0.446	0.251	0.128	737	0.667
738	1.364	0.926	0.697	0.455	0.281	0.134	738	0.923	738	1.693	1.195	0.845	0.563	0.355	0.177	738	0.622	738	1.342	0.939	0.67	0.454	0.255	0.13	738	0.678
739	1.351	0.918	0.692	0.452	0.279	0.133	739	0.915	739	1.711	1.207	0.853	0.569	0.359	0.179	739	0.628	739	1.362	0.954	0.68	0.461	0.259	0.133	739	0.689
740	1.337	0.909	0.684	0.447	0.276	0.131	740	0.905	740	1.726	1.218	0.861	0.574	0.362	0.181	740	0.634	740	1.381	0.968	0.69	0.468	0.263	0.134	740	0.699
741	1.323	0.898	0.676	0.442	0.273	0.13	741	0.895	741	1.741	1.228	0.868	0.579	0.365	0.182	741	0.639	741	1.401	0.982	0.7	0.475	0.267	0.136	741	0.709
742	1.304	0.886	0.667	0.436	0.269	0.128	742	0.882	742	1.75	1.237	0.874	0.583	0.368	0.183	742	0.643	742	1.417	0.994	0.708	0.481	0.27	0.138	742	0.718
743	1.284	0.872	0.656	0.429	0.265	0.126	743	0.868	743	1.761	1.244	0.879	0.586	0.37	0.184	743	0.647	743	1.434	1.006	0.718	0.487	0.274	0.14	743	0.727
744	1.262	0.857	0.644	0.421	0.26	0.124	744	0.853	744	1.767	1.247	0.881	0.588	0.371	0.185	744	0.649	744	1.45	1.016	0.724	0.491	0.277	0.141	744	0.734
745	1.236	0.839	0.632	0.413	0.255	0.122	745	0.836	745	1.77	1.249	0.883	0.589	0.372	0.185	745	0.65	745	1.464	1.026	0.732	0.496	0.279	0.143	745	0.741
746	1.211	0.822	0.618	0.404	0.25	0.119	746	0.818	746	1.769	1.25	0.884	0.589	0.372	0.185	746	0.65	746	1.474	1.033	0.737	0.5	0.282	0.144	746	0.747
747	1.184	0.804	0.605	0.396	0.245	0.117	747	0.801	747	1.765	1.248	0.882	0.588	0.371	0.185	747	0.649	747	1.481	1.038	0.741	0.502	0.283	0.144	747	0.751
748	1.154	0.784	0.589	0.385	0.238	0.114	748	0.78	748	1.76	1.244	0.879	0.586	0.37	0.184	748	0.647	748	1.488	1.042	0.744	0.504	0.284	0.145	748	0.754
749	1.125	0.764	0.574	0.375	0.232	0.111	749	0.761	749	1.751	1.237	0.875	0.583	0.368	0.183	749	0.643	749	1.492	1.045	0.746	0.505	0.285	0.145	749	0.756
750	1.092	0.741	0.557	0.364	0.225	0.107	750	0.738	750	1.738	1.227	0.868	0.579	0.365	0.181	750	0.639	750	1.492	1.045	0.746	0.506	0.285	0.145	750	0.756
751	1.062	0.721	0.542	0.354	0.219	0.105	751	0.718	751	1.726	1.218	0.861	0.575	0.362	0.18	751	0.634	751	1.492	1.045	0.746	0.506	0.285	0.146	751	0.756
752	1.027	0.697	0.524	0.342	0.211	0.101	752	0.693	752	1.706	1.205	0.851	0.568	0.359	0.178	752	0.627	752	1.488	1.042	0.744	0.505	0.284	0.145	752	0.754
753	0.995	0.675	0.507	0.331	0.204	0.098	753	0.671	753	1.685	1.189	0.841	0.561	0.354	0.176	753	0.619	753	1.481	1.038	0.741	0.502	0.283	0.145	753	0.751
754	0.963	0.653	0.49	0.32	0.197	0.095	754	0.65	754	1.659	1.174	0.83	0.554	0.349	0.174	754	0.611	754	1.474	1.032	0.737	0.5	0.282	0.144	754	0.747
755	0.927	0.629	0.472	0.308	0.19	0.091	755	0.626	755	1.634	1.155	0.816	0.545	0.344	0.171	755	0.601	755	1.462	1.023	0.731	0.496	0.279	0.143	755	0.741
756	0.892	0.606	0.454	0.296	0.183	0.088	756	0.602	756	1.606	1.135	0.802	0.536	0.338	0.168	756	0.59	756	1.448	1.014	0.725	0.491	0.277	0.141	756	0.734
757	0.854	0.58	0.435	0.284	0.175	0.084	757	0.578	757	1.574	1.111	0.785	0.524	0.33	0.164	757	0.578	757	1.432	1.002	0.716	0.486	0.274	0.14	757	0.726
758	0.82	0.556	0.418	0.273	0.168	0.08	758	0.555	758	1.54	1.088	0.769	0.513	0.324	0.161	758	0.566	758	1.413	0.989	0.707	0.48	0.27	0.138	758	0.716
759	0.783	0.531	0.399	0.26	0.16	0.077	759	0.529	759	1.503	1.061	0.75	0.5	0.315	0.156	759	0.552	759	1.391	0.973	0.696	0.472	0.266	0.136	759	0.705
760	0.748	0.507	0.381	0.249	0.153	0.073	760	0.506	760	1.465	1.034	0.731	0.488	0.307	0.152	760	0.538	760	1.368	0.957	0.685	0.464	0.262	0.133	760	0.693
761	0.712	0.482	0.363	0.237	0.146	0.07	761	0.482	761	1.423	1.006	0.71	0.474	0.299	0.148	761	0.522	761	1.341	0.939	0.672	0.456	0.257	0.131	761	0.68
762	0.677	0.458	0.345	0.225	0.139	0.067	762	0.457	762	1.381	0.975	0.688	0.46	0.289	0.144	762	0.507	762	1.314	0.918	0.658	0.446	0.251	0.128	762	0.666
763	0.644	0.436	0.328	0.214	0.132	0.063	763	0.435	763	1.34	0.945	0.667	0.446	0.281	0.139	763	0.491	763	1.285	0.898	0.643	0.436	0.246	0.125	763	0.651
764	0.608	0.411	0.31	0.202	0.125	0.06	764	0.411	764	1.291	0.912	0.643	0.43	0.27	0.134	764	0.473	764	1.251	0.874	0.626	0.425	0.239	0.122	764	0.634
765	0.578	0.391	0.294	0.192	0.118	0.057	765	0.391	765	1.25	0.881	0.622	0.416	0.262	0.13	765	0.458	765	1.221	0.854	0.611	0.415	0.234	0.119	765	0.618
766	0.546	0.369	0.278	0.181	0.111	0.054	766	0.369	766	1.204	0.848	0.599	0.4	0.251	0.125	766	0.441	766	1.185	0.828	0.593	0.403	0.227	0.115	766	0.601
767	0.518	0.35	0.264	0.172	0.105	0.051	767	0.35	767	1.162	0.818	0.577	0.386	0.242	0.12	767	0.425	767	1.154	0.806	0.576	0.391	0.221	0.112	767	0.585
768	0.488	0.33	0.248	0.162	0.099	0.048	768	0.33	768	1.114	0.784	0.553	0.37	0.232	0.115	768	0.407	768	1.116	0.78	0.558	0.379	0.214	0.109	768	0.566
769	0.461	0.312	0.235	0.152	0.094	0.045	769	0.312	769	1.07	0.753	0.531	0.355	0.223	0.111	769	0.391	769	1.082	0.756	0.54	0.367	0.207	0.105	769	0.549
770	0.435	0.294	0.221	0.144	0.088	0.043	770	0.293	770	1.027	0.723	0.509	0.341	0.214	0.106	770	0.375	770	1.046	0.731	0.523	0.355	0.2	0.102	770	0.531
771	0.408	0.276	0.207	0.135	0.082	0.04	771	0.275	771	0.979	0.689	0.485	0.325	0.203	0.101	771	0.357	771	1.006	0.704	0.503	0.341	0.193	0.098	771	0.512
772	0.383	0.259	0.195	0.126	0.077	0.038	772	0.258	772	0.933	0.658	0.463	0.31	0.194	0.096	772	0.341	772	0.969	0.677	0.484	0.329	0.185	0.094	772	0.492
773	0.356	0.241	0.181	0.117	0.072	0.035	773	0.24	773	0.884	0.623	0.438	0.294	0.183	0.091	773	0.322	773	0.928	0.647	0.463	0.314	0.177	0.09	773	0.471
774	0.334	0.226	0.17	0.11	0.067	0.033	774	0.225	774	0.841	0.593	0.417	0.28	0.175	0.087	774	0.307	774	0.891	0.621	0.445	0.302	0.17	0.086	774	0.452
775	0.31	0.21	0.157	0.102	0.062	0.031	775	0.209	775	0.795	0.559	0.394	0.264	0.165	0.082	775	0.289	775	0.849	0.592	0.424	0.287	0.162	0.082	775	0.431
776	0.291	0.197	0.148	0.095	0.058	0.029	776	0.196	776	0.755	0.531	0.374	0.251	0.156	0.078	776	0.275	776	0.814	0.566	0.406	0.275	0.155	0.078	776	0.413
777	0.27	0.183	0.137	0.089	0.054	0.027	777	0.181	777	0.712	0.5	0.353	0.236	0.147	0.073	777	0.258	777	0.773	0.538	0.386	0.261	0.147	0.074	777	0.392
778	0.251	0.17	0.127	0.082	0.05	0.025	778	0.169	778	0.671	0.472	0.333	0.223	0.138	0.069	778	0.244	778	0.736	0.512	0.367	0.249	0.14	0.071	778	0.373
779	0.234	0.158	0.118	0.076	0.046	0.023	779	0.157	779	0.633	0.445	0.313	0.21	0.13	0.065	779	0.23	779	0.699	0.487	0.349	0.236	0.133	0.067	779	0.355
780	0.218	0.147	0.11	0.071	0.043	0.021	780	0.146	780	0.597	0.42	0.296	0.198	0.123	0.061	780	0.217	780	0.664	0.463	0.332	0.225	0.126	0.064	780	0.337
781	0.203	0.137	0.102	0.066	0.04	0.02	781	0.136	781	0.562	0.395	0.278	0.187	0.115	0.057	781	0.204	781	0.631	0.44	0.315	0.214	0.12	0.06	781	0.32
782	0.187	0.126	0.095	0.061	0.036	0.018	782	0.125	782	0.526	0.369	0.26	0.175	0.107	0.053	782	0.191	782	0.595	0.415	0.297	0.202	0.113	0.057	782	0.302
783	0.174	0.117	0.088	0.057	0.034	0.017	783	0.117	783	0.495	0.347	0.244	0.164	0.1	0.05	783	0.179	783	0.564	0.393	0.281	0.191	0.107	0.054	783	0.286
784	0.16	0.108	0.081	0.052	0.031	0.016	784	0.108	784	0.462	0.324	0.228	0.153	0.093	0.047	784	0.167	784	0.53	0.37	0.264	0.18	0.101	0.05	784	0.269
785	0.148	0.1	0.075	0.048	0.028	0.014	785	0.099	785	0.432	0.303	0.213	0.143	0.087	0.044	785	0.156	785	0.5	0.348	0.249	0.169	0.095	0.047	785	0.254
786	0.136	0.092	0.068	0.044	0.026	0.013	786	0.091	786	0.4	0.281	0.197	0.132	0.081	0.041	786	0.144	786	0.466	0.325	0.232	0.158	0.088	0.044	786	0.237
787	0.126	0.085	0.063	0.04	0.024	0.012	787	0.084	787	0.373	0.262	0.184	0.124	0.075	0.038	787	0.135	787	0.438	0.305	0.218	0.148	0.083	0.041	787	0.223
788	0.115	0.078	0.057	0.036	0.021	0.011	788	0.076	788	0.345	0.242	0.169	0.114	0.069	0.035	788	0.124	788	0.408	0.284	0.203	0.138	0.077	0.038	788	0.208
789	0.106	0.071	0.052	0.033	0.019	0.01	789	0.07	789	0.318	0.224	0.157	0.106	0.063	0.032	789	0.115	789	0.381	0.266	0.19	0.129	0.072	0.035	789	0.193
790	0.097	0.066	0.048	0.03	0.018	0.009	790	0.064	790	0.294	0.208	0.145	0.098	0.059	0.03	790	0.106	790	0.355	0.247	0.177	0.12	0.067	0.033	790	0.18
791	0.089	0.06	0.044	0.028	0.016	0.008	791	0.058	791	0.271	0.192	0.134	0.09	0.053	0.027	791	0.098	791	0.331	0.229	0.164	0.111	0.062	0.03	791	0.167
792	0.082	0.055	0.04	0.025	0.014	0.008	792	0.054	792	0.251	0.178	0.124	0.084	0.049	0.025	792	0.091	792	0.309	0.214	0.153	0.104	0.058	0.028	792	0.156
793	0.074	0.05	0.036	0.023	0.013	0.007	793	0.049	793	0.231	0.163	0.114	0.077	0.045	0.023	793	0.083	793	0.287	0.198	0.142	0.096	0.053	0.025	793	0.144
794	0.068	0.046	0.033	0.021	0.011	0.006	794	0.045	794	0.213	0.15	0.105	0.071	0.041	0.021	794	0.077	794	0.266	0.184	0.131	0.089	0.049	0.023	794	0.133
795	0.062	0.042	0.03	0.019	0.01	0.005	795	0.04	795	0.195	0.138	0.096	0.065	0.037	0.02	795	0.071	795	0.246	0.169	0.121	0.082	0.045	0.021	795	0.123
796	0.057	0.038	0.027	0.017	0.009	0.005	796	0.037	796	0.181	0.127	0.089	0.06	0.034	0.018	796	0.065	796	0.228	0.157	0.112	0.076	0.041	0.019	796	0.114
797	0.052	0.035	0.025	0.015	0.008	0.004	797	0.034	797	0.164	0.116	0.081	0.055	0.031	0.016	797	0.059	797	0.209	0.144	0.103	0.069	0.038	0.018	797	0.105
798	0.047	0.032	0.023	0.014	0.007	0.004	798	0.031	798	0.151	0.107	0.075	0.051	0.028	0.015	798	0.054	798	0.194	0.133	0.095	0.064	0.035	0.016	798	0.097
799	0.043	0.029	0.021	0.013	0.006	0.004	799	0.028	799	0.138	0.098	0.068	0.046	0.026	0.014	799	0.05	799	0.179	0.122	0.087	0.059	0.032	0.015	799	0.089
800	0.04	0.027	0.019	0.011	0.006	0.003	800	0.025	800	0.127	0.09	0.063	0.043	0.023	0.013	800	0.046	800	0.165	0.113	0.08	0.054	0.029	0.013	800	0.082
801	0.036	0.024	0.017	0.01	0.005	0.003	801	0.023	801	0.116	0.082	0.057	0.039	0.021	0.011	801	0.041	801	0.151	0.103	0.073	0.049	0.026	0.012	801	0.075
802	0.033	0.022	0.015	0.009	0.004	0.002	802	0.021	802	0.106	0.075	0.052	0.036	0.019	0.011	802	0.038	802	0.139	0.095	0.067	0.045	0.024	0.011	802	0.069
803	0.03	0.02	0.014	0.008	0.003	0.002	803	0.019	803	0.097	0.068	0.047	0.033	0.017	0.01	803	0.034	803	0.128	0.087	0.062	0.041	0.022	0.01	803	0.063
804	0.028	0.018	0.013	0.007	0.003	0.002	804	0.017	804	0.089	0.063	0.043	0.03	0.015	0.009	804	0.032	804	0.118	0.08	0.056	0.038	0.02	0.009	804	0.058
805	0.025	0.016	0.011	0.006	0.002	0.002	805	0.015	805	0.08	0.057	0.039	0.027	0.013	0.008	805	0.028	805	0.107	0.072	0.051	0.034	0.018	0.007	805	0.052
806	0.023	0.015	0.01	0.006	0.002	0.002	806	0.014	806	0.074	0.052	0.036	0.025	0.012	0.007	806	0.026	806	0.099	0.067	0.047	0.031	0.016	0.007	806	0.048
807	0.021	0.014	0.009	0.005	0.001	0.001	807	0.012	807	0.067	0.047	0.033	0.023	0.01	0.006	807	0.023	807	0.09	0.061	0.043	0.028	0.015	0.005	807	0.044
808	0.019	0.013	0.008	0.004	0.001	0.001	808	0.011	808	0.061	0.043	0.03	0.021	0.009	0.006	808	0.021	808	0.083	0.055	0.039	0.026	0.013	0.005	808	0.04
809	0.018	0.011	0.007	0.004	0.001	0.001	809	0.01	809	0.056	0.04	0.027	0.019	0.008	0.006	809	0.02	809	0.076	0.051	0.035	0.023	0.012	0.004	809	0.037
810	0.016	0.011	0.007	0.003	0	0.001	810	0.009	810	0.051	0.036	0.025	0.018	0.007	0.005	810	0.018	810	0.069	0.046	0.032	0.021	0.011	0.004	810	0.033
811	0.015	0.01	0.006	0.003	0	0.001	811	0.008	811	0.046	0.033	0.023	0.016	0.006	0.004	811	0.016	811	0.063	0.042	0.029	0.019	0.01	0.003	811	0.03
812	0.014	0.009	0.005	0.002	0	0.001	812	0.007	812	0.042	0.03	0.021	0.015	0.005	0.004	812	0.015	812	0.058	0.038	0.026	0.017	0.008	0.003	812	0.027
813	0.013	0.008	0.005	0.002	0	0	813	0.007	813	0.038	0.027	0.018	0.013	0.004	0.004	813	0.013	813	0.052	0.034	0.024	0.015	0.007	0.002	813	0.025
814	0.011	0.007	0.004	0.002	-0.001	0	814	0.006	814	0.034	0.024	0.017	0.012	0.003	0.003	814	0.012	814	0.047	0.031	0.021	0.014	0.007	0.001	814	0.022
815	0.01	0.007	0.004	0.001	-0.001	0	815	0.005	815	0.031	0.022	0.015	0.011	0.003	0.003	815	0.011	815	0.043	0.028	0.019	0.012	0.006	0.001	815	0.02
816	0.009	0.006	0.003	0.001	-0.001	0	816	0.005	816	0.028	0.02	0.014	0.01	0.002	0.003	816	0.009	816	0.039	0.025	0.017	0.011	0.005	0.001	816	0.018
817	0.008	0.005	0.003	0.001	-0.001	0	817	0.004	817	0.025	0.018	0.012	0.009	0.001	0.002	817	0.008	817	0.035	0.022	0.015	0.01	0.004	0	817	0.016
818	0.008	0.005	0.002	0	-0.001	0	818	0.004	818	0.023	0.016	0.011	0.008	0.001	0.002	818	0.008	818	0.032	0.02	0.014	0.009	0.004	0	818	0.015
819	0.007	0.005	0.002	0	-0.001	0	819	0.003	819	0.021	0.015	0.01	0.007	0.001	0.002	819	0.007	819	0.029	0.018	0.012	0.008	0.003	0	819	0.013
820	0.007	0.004	0.002	0	-0.002	0	820	0.003	820	0.019	0.013	0.009	0.007	0	0.001	820	0.006	820	0.026	0.016	0.011	0.007	0.002	-0.001	820	0.011
821	0.006	0.004	0.001	0	-0.002	0	821	0.002	821	0.017	0.012	0.008	0.006	0	0.001	821	0.005	821	0.024	0.015	0.01	0.006	0.002	-0.001	821	0.01
822	0.006	0.003	0.001	0	-0.002	0	822	0.002	822	0.015	0.011	0.007	0.006	0	0.001	822	0.005	822	0.021	0.013	0.008	0.005	0.002	-0.001	822	0.009
823	0.005	0.003	0.001	-0.001	-0.002	-0.001	823	0.002	823	0.013	0.01	0.006	0.005	-0.001	0.001	823	0.004	823	0.019	0.011	0.007	0.004	0.001	-0.002	823	0.008
824	0.005	0.003	0.001	-0.001	-0.002	0	824	0.001	824	0.012	0.009	0.006	0.004	-0.001	0.001	824	0.004	824	0.017	0.01	0.006	0.004	0.001	-0.002	824	0.007
825	0.005	0.002	0.001	-0.001	-0.002	0	825	0.001	825	0.011	0.008	0.005	0.004	-0.001	0.001	825	0.003	825	0.016	0.009	0.006	0.003	0.001	-0.001	825	0.006
826	0.004	0.002	0	-0.001	-0.002	-0.001	826	0.001	826	0.01	0.007	0.004	0.003	-0.002	0	826	0.003	826	0.014	0.008	0.005	0.002	0	-0.002	826	0.005
827	0.004	0.002	0	-0.001	-0.002	-0.001	827	0	827	0.009	0.006	0.004	0.003	-0.002	0	827	0.002	827	0.013	0.007	0.004	0.002	0	-0.002	827	0.005
828	0.004	0.002	0	-0.001	-0.002	-0.001	828	0	828	0.008	0.006	0.004	0.003	-0.002	0	828	0.002	828	0.012	0.006	0.003	0.002	0	-0.002	828	0.004
829	0.003	0.002	0	-0.001	-0.002	-0.001	829	0	829	0.007	0.005	0.003	0.002	-0.002	0	829	0.002	829	0.01	0.005	0.003	0.001	-0.001	-0.002	829	0.003
830	0.003	0.001	0	-0.001	-0.002	-0.001	830	0	830	0.006	0.004	0.003	0.002	-0.002	0	830	0.001	830	0.009	0.005	0.002	0.001	-0.001	-0.002	830	0.003
831	0.003	0.001	0	-0.001	-0.002	-0.001	831	0	831	0.006	0.004	0.002	0.002	-0.002	0	831	0.001	831	0.008	0.004	0.002	0.001	-0.001	-0.002	831	0.002
832	0.002	0.001	-0.001	-0.002	-0.002	-0.001	832	0	832	0.004	0.003	0.002	0.001	-0.002	-0.001	832	0.001	832	0.007	0.003	0.001	0	-0.001	-0.003	832	0.002
833	0.002	0.001	0	-0.001	-0.002	-0.001	833	0	833	0.004	0.003	0.002	0.001	-0.002	-0.001	833	0.001	833	0.007	0.003	0.001	0	-0.001	-0.003	833	0.001
834	0.002	0.001	0	-0.001	-0.002	-0.001	834	0	834	0.004	0.003	0.001	0.001	-0.002	-0.001	834	0.001	834	0.006	0.002	0.001	0	-0.001	-0.003	834	0.001
835	0.002	0.001	-0.001	-0.002	-0.002	-0.001	835	-0.001	835	0.003	0.002	0.001	0.001	-0.002	-0.001	835	0	835	0.005	0.002	0	-0.001	-0.002	-0.003	835	0.001
836	0.002	0.001	-0.001	-0.002	-0.002	-0.001	836	-0.001	836	0.003	0.002	0.001	0.001	-0.002	-0.001	836	0	836	0.004	0.002	0	-0.001	-0.002	-0.003	836	0.001
837	0.002	0	-0.001	-0.002	-0.002	-0.001	837	-0.001	837	0.002	0.002	0	0	-0.003	-0.001	837	0	837	0.004	0.001	0	-0.001	-0.002	-0.003	837	0
838	0.001	0.001	-0.001	-0.002	-0.002	-0.001	838	-0.001	838	0.002	0.002	0.001	0	-0.002	-0.001	838	0	838	0.003	0.001	0	-0.001	-0.002	-0.003	838	0
839	0.001	0	-0.001	-0.002	-0.002	-0.001	839	-0.001	839	0.002	0.001	0	0	-0.002	-0.001	839	0	839	0.003	0.001	-0.001	-0.001	-0.002	-0.003	839	0
840	0.001	0	-0.001	-0.002	-0.002	-0.001	840	-0.001	840	0.001	0.001	0	0	-0.003	-0.001	840	-0.001	840	0.002	0	-0.001	-0.001	-0.002	-0.003	840	0
841	0.001	0	-0.001	-0.001	-0.002	-0.001	841	-0.001	841	0.001	0.001	0	0	-0.002	-0.001	841	-0.001	841	0.002	0	-0.001	-0.001	-0.002	-0.003	841	-0.001
842	0.001	0	-0.001	-0.002	-0.002	-0.001	842	-0.001	842	0.001	0	0	0	-0.002	-0.001	842	-0.001	842	0.002	0	-0.001	-0.002	-0.002	-0.003	842	-0.001
843	0.001	0	-0.001	-0.002	-0.003	-0.001	843	-0.001	843	0	0	0	0	-0.003	-0.001	843	-0.001	843	0.001	0	-0.002	-0.002	-0.002	-0.003	843	-0.001
844	0.001	0	-0.001	-0.002	-0.002	-0.001	844	-0.001	844	0.001	0	0	0	-0.002	-0.001	844	-0.001	844	0.001	0	-0.001	-0.002	-0.002	-0.003	844	-0.001
845	0.001	0	-0.001	-0.002	-0.003	-0.001	845	-0.001	845	0	0	-0.001	-0.001	-0.002	-0.001	845	-0.001	845	0.001	-0.001	-0.002	-0.002	-0.002	-0.003	845	-0.001
846	0.001	0	-0.001	-0.002	-0.002	-0.001	846	-0.001	846	0	0	0	0	-0.002	-0.001	846	-0.001	846	0.001	-0.001	-0.002	-0.002	-0.002	-0.003	846	-0.001
847	0.001	0	-0.001	-0.002	-0.002	-0.001	847	-0.001	847	0	0	-0.001	-0.001	-0.002	-0.001	847	-0.001	847	0.001	-0.001	-0.002	-0.002	-0.002	-0.003	847	-0.001
848	0.001	0	-0.001	-0.002	-0.002	-0.001	848	-0.001	848	0	0	-0.001	-0.001	-0.002	-0.001	848	-0.001	848	0	-0.001	-0.002	-0.002	-0.002	-0.003	848	-0.001
849	0.001	0	-0.001	-0.002	-0.002	-0.001	849	-0.001	849	0	0	-0.001	0	-0.002	-0.001	849	-0.001	849	0	-0.001	-0.002	-0.002	-0.002	-0.003	849	-0.002
850	0.001	0	-0.001	-0.002	-0.002	-0.001	850	-0.001	850	-0.001	0	-0.001	-0.001	-0.002	-0.001	850	-0.001	850	0	-0.001	-0.002	-0.002	-0.002	-0.003	850	-0.002
851	0.001	0	-0.001	-0.002	-0.002	-0.001	851	-0.001	851	-0.001	-0.001	-0.001	-0.001	-0.002	-0.001	851	-0.001	851	0	-0.001	-0.002	-0.002	-0.002	-0.003	851	-0.002
852	0.001	0	-0.001	-0.002	-0.002	-0.001	852	-0.001	852	0	0	-0.001	-0.001	-0.002	-0.001	852	-0.001	852	0	-0.001	-0.002	-0.002	-0.002	-0.003	852	-0.002
853	0	0	-0.001	-0.002	-0.002	-0.001	853	-0.001	853	-0.001	-0.001	-0.001	-0.001	-0.002	-0.001	853	-0.001	853	-0.001	-0.001	-0.002	-0.002	-0.002	-0.003	853	-0.002
854	0	0	-0.001	-0.002	-0.002	-0.001	854	-0.001	854	-0.001	-0.001	-0.001	-0.001	-0.002	-0.001	854	-0.001	854	-0.001	-0.002	-0.002	-0.002	-0.002	-0.003	854	-0.002
855	0.001	0	-0.001	-0.001	-0.002	0	855	-0.001	855	-0.001	-0.001	-0.001	-0.001	-0.002	-0.001	855	-0.001	855	-0.001	-0.002	-0.002	-0.002	-0.002	-0.003	855	-0.002
856	0	0	-0.001	-0.002	-0.002	-0.001	856	-0.001	856	-0.001	-0.001	-0.001	-0.001	-0.002	-0.001	856	-0.001	856	-0.001	-0.001	-0.002	-0.002	-0.002	-0.003	856	-0.002
857	0	0	-0.001	-0.002	-0.002	-0.001	857	-0.001	857	-0.001	-0.001	-0.001	-0.001	-0.002	-0.001	857	-0.001	857	-0.001	-0.002	-0.002	-0.002	-0.002	-0.003	857	-0.002
858	0	0	-0.001	-0.002	-0.002	-0.001	858	-0.001	858	-0.001	-0.001	-0.001	-0.001	-0.002	-0.002	858	-0.001	858	-0.001	-0.002	-0.002	-0.002	-0.002	-0.003	858	-0.002
859	0	0	-0.001	-0.002	-0.002	-0.001	859	-0.001	859	-0.001	-0.001	-0.001	-0.001	-0.002	-0.001	859	-0.001	859	-0.001	-0.002	-0.002	-0.002	-0.002	-0.003	859	-0.002
860	0	0	-0.001	-0.001	-0.002	-0.001	860	-0.001	860	-0.001	-0.001	-0.001	-0.001	-0.002	-0.001	860	-0.001	860	-0.001	-0.002	-0.002	-0.002	-0.002	-0.003	860	-0.002
861	0	0	-0.001	-0.002	-0.002	-0.001	861	-0.001	861	-0.001	-0.001	-0.001	-0.001	-0.002	-0.001	861	-0.001	861	-0.001	-0.002	-0.002	-0.002	-0.002	-0.003	861	-0.002
862	0	0	-0.001	-0.002	-0.002	-0.001	862	-0.001	862	-0.001	-0.001	-0.001	-0.001	-0.002	-0.001	862	-0.001	862	-0.001	-0.002	-0.002	-0.002	-0.002	-0.003	862	-0.002
863	0	0	-0.001	-0.002	-0.002	-0.001	863	-0.001	863	-0.001	-0.001	-0.001	-0.001	-0.002	-0.001	863	-0.001	863	-0.001	-0.002	-0.002	-0.002	-0.002	-0.003	863	-0.002
864	0	0	-0.001	-0.001	-0.002	-0.001	864	-0.001	864	-0.001	-0.001	-0.001	-0.001	-0.002	-0.001	864	-0.001	864	-0.001	-0.002	-0.002	-0.002	-0.002	-0.003	864	-0.002
865	0	0	-0.001	-0.001	-0.002	0	865	-0.001	865	-0.001	-0.001	-0.001	-0.001	-0.002	-0.001	865	-0.001	865	-0.001	-0.002	-0.002	-0.002	-0.002	-0.002	865	-0.002
866	0	0	-0.001	-0.002	-0.002	-0.001	866	-0.001	866	-0.001	-0.001	-0.001	-0.001	-0.002	-0.001	866	-0.001	866	-0.001	-0.002	-0.002	-0.002	-0.002	-0.003	866	-0.002
867	0	0	-0.001	-0.001	-0.002	0	867	-0.001	867	-0.001	-0.001	-0.001	-0.001	-0.002	-0.001	867	-0.001	867	-0.001	-0.002	-0.002	-0.002	-0.002	-0.003	867	-0.002
868	0	0	-0.001	-0.002	-0.002	-0.001	868	-0.002	868	-0.001	-0.001	-0.001	-0.001	-0.002	-0.002	868	-0.002	868	-0.002	-0.002	-0.003	-0.002	-0.002	-0.003	868	-0.002
869	0	0	-0.001	-0.001	-0.002	-0.001	869	-0.001	869	-0.001	-0.001	-0.001	-0.001	-0.002	-0.001	869	-0.001	869	-0.001	-0.002	-0.002	-0.002	-0.002	-0.003	869	-0.002
870	0	0	-0.001	-0.001	-0.002	0	870	-0.001	870	-0.001	-0.001	-0.001	-0.001	-0.002	-0.001	870	-0.001	870	-0.001	-0.002	-0.002	-0.002	-0.002	-0.002	870	-0.002
871	0	0	-0.001	-0.001	-0.002	0	871	-0.001	871	-0.001	-0.001	-0.001	-0.001	-0.002	-0.001	871	-0.001	871	-0.001	-0.002	-0.003	-0.002	-0.002	-0.003	871	-0.002
872	0	0	-0.001	-0.001	-0.002	0	872	-0.001	872	-0.001	-0.001	-0.001	-0.001	-0.002	-0.001	872	-0.001	872	-0.001	-0.002	-0.002	-0.002	-0.002	-0.003	872	-0.002
873	0	0	-0.001	-0.001	-0.002	0	873	-0.001	873	-0.001	-0.001	-0.001	-0.001	-0.002	-0.001	873	-0.001	873	-0.001	-0.002	-0.002	-0.002	-0.002	-0.003	873	-0.002
874	0	0	-0.001	-0.001	-0.002	0	874	-0.001	874	-0.001	-0.001	-0.001	-0.001	-0.002	-0.001	874	-0.001	874	-0.001	-0.002	-0.002	-0.002	-0.002	-0.002	874	-0.002
875	0	0	-0.001	-0.002	-0.002	0	875	-0.001	875	-0.001	-0.001	-0.001	-0.001	-0.002	-0.001	875	-0.001	875	-0.001	-0.002	-0.002	-0.002	-0.002	-0.003	875	-0.002
876	0	0	-0.001	-0.001	-0.002	0	876	-0.001	876	-0.001	-0.001	-0.001	-0.001	-0.002	-0.001	876	-0.001	876	-0.001	-0.002	-0.002	-0.002	-0.002	-0.002	876	-0.002
877	0	0	-0.001	-0.001	-0.002	0	877	-0.001	877	-0.001	-0.001	-0.001	-0.001	-0.002	-0.002	877	-0.001	877	-0.002	-0.002	-0.002	-0.002	-0.002	-0.003	877	-0.002
878	0	0	-0.001	-0.002	-0.002	0	878	-0.001	878	-0.001	-0.001	-0.001	-0.001	-0.002	-0.002	878	-0.001	878	-0.002	-0.002	-0.002	-0.002	-0.002	-0.003	878	-0.002
879	0	0	-0.001	-0.001	-0.002	0	879	-0.001	879	-0.001	-0.001	-0.001	-0.001	-0.002	-0.001	879	-0.001	879	-0.001	-0.002	-0.002	-0.002	-0.002	-0.002	879	-0.002
880	0	0	-0.001	-0.001	-0.002	0	880	-0.001	880	-0.001	-0.001	-0.001	-0.001	-0.002	-0.001	880	-0.001	880	-0.002	-0.002	-0.002	-0.002	-0.002	-0.002	880	-0.002
881	0	0	-0.001	-0.002	-0.002	0	881	-0.001	881	-0.001	-0.001	-0.001	-0.001	-0.002	-0.002	881	-0.001	881	-0.002	-0.002	-0.003	-0.002	-0.002	-0.002	881	-0.002
882	0	0	-0.001	-0.002	-0.002	0	882	-0.001	882	-0.001	-0.001	-0.001	-0.001	-0.002	-0.002	882	-0.001	882	-0.002	-0.002	-0.002	-0.002	-0.002	-0.003	882	-0.002
883	0	0	-0.001	-0.002	-0.002	0	883	-0.001	883	-0.001	-0.002	-0.002	-0.002	-0.002	-0.002	883	-0.001	883	-0.002	-0.002	-0.003	-0.002	-0.002	-0.003	883	-0.002
884	0	0	-0.001	-0.002	-0.002	0	884	-0.001	884	-0.001	-0.001	-0.001	-0.001	-0.002	-0.002	884	-0.001	884	-0.002	-0.002	-0.003	-0.002	-0.002	-0.002	884	-0.002
885	0	0	0	-0.002	-0.002	0	885	-0.001	885	-0.001	-0.001	-0.001	-0.001	-0.001	-0.002	885	-0.001	885	-0.001	-0.002	-0.003	-0.002	-0.002	-0.002	885	-0.002
886	0	0	-0.001	-0.001	-0.002	0	886	-0.001	886	-0.001	-0.001	-0.001	-0.001	-0.002	-0.002	886	-0.001	886	-0.002	-0.002	-0.003	-0.002	-0.002	-0.002	886	-0.002
887	0	0	-0.001	-0.001	-0.002	0	887	-0.001	887	-0.001	-0.001	-0.001	-0.001	-0.002	-0.001	887	-0.001	887	-0.001	-0.002	-0.002	-0.002	-0.002	-0.002	887	-0.002
888	0	0	-0.001	-0.001	-0.002	0	888	-0.001	888	-0.001	-0.001	-0.001	-0.001	-0.002	-0.001	888	-0.001	888	-0.001	-0.002	-0.002	-0.002	-0.002	-0.002	888	-0.002
889	0	0	-0.001	-0.001	-0.002	0	889	-0.001	889	-0.001	-0.001	-0.001	-0.001	-0.002	-0.001	889	-0.001	889	-0.001	-0.002	-0.003	-0.002	-0.002	-0.002	889	-0.002
890	0	0	-0.001	-0.001	-0.002	0	890	-0.001	890	-0.001	-0.001	-0.001	-0.001	-0.002	-0.001	890	-0.001	890	-0.001	-0.002	-0.002	-0.002	-0.002	-0.002	890	-0.002
891	0	0	-0.001	-0.001	-0.002	0	891	-0.001	891	-0.001	-0.001	-0.001	-0.001	-0.002	-0.001	891	-0.001	891	-0.001	-0.001	-0.002	-0.002	-0.002	-0.002	891	-0.002
892	0	0	0	-0.001	-0.001	0	892	-0.001	892	-0.001	-0.001	-0.001	-0.001	-0.002	-0.001	892	-0.001	892	-0.001	-0.002	-0.002	-0.002	-0.001	-0.002	892	-0.002
893	0	0	-0.001	-0.001	-0.002	0	893	-0.001	893	-0.001	-0.001	-0.001	-0.001	-0.002	-0.001	893	-0.001	893	-0.001	-0.002	-0.002	-0.002	-0.002	-0.002	893	-0.002
894	0	0	0	-0.001	-0.001	0	894	-0.001	894	-0.001	-0.001	-0.001	-0.001	-0.002	-0.001	894	-0.001	894	-0.001	-0.002	-0.002	-0.002	-0.001	-0.002	894	-0.002
895	0	0	0	-0.001	-0.001	0	895	-0.001	895	-0.001	-0.001	-0.001	-0.001	-0.002	-0.001	895	-0.001	895	-0.001	-0.002	-0.002	-0.001	-0.001	-0.002	895	-0.002
896	0	0	0	-0.001	-0.001	0	896	-0.001	896	-0.001	-0.001	-0.001	-0.001	-0.002	-0.001	896	-0.001	896	-0.001	-0.002	-0.002	-0.002	-0.001	-0.002	896	-0.002
897	0	0	0	-0.001	-0.001	0	897	-0.001	897	-0.001	-0.001	-0.001	-0.001	-0.001	-0.001	897	-0.001	897	-0.001	-0.001	-0.002	-0.001	-0.001	-0.002	897	-0.001
898	0	0	0	-0.001	-0.001	0	898	-0.001	898	-0.001	-0.001	-0.001	-0.001	-0.001	-0.001	898	-0.001	898	-0.001	-0.001	-0.002	-0.002	-0.001	-0.002	898	-0.002
899	0	0	0	-0.001	-0.001	0	899	-0.001	899	-0.001	-0.001	-0.001	-0.001	-0.001	-0.001	899	-0.001	899	-0.001	-0.001	-0.002	-0.001	-0.001	-0.002	899	-0.001
900	0	0	0	-0.001	-0.001	0	900	-0.001	900	-0.001	-0.001	-0.001	-0.001	-0.001	-0.001	900	-0.001	900	-0.001	-0.001	-0.002	-0.001	-0.001	-0.002	900	-0.001
901	0	0	-0.001	-0.001	-0.001	0	901	-0.001	901	-0.001	-0.001	-0.001	-0.001	-0.001	-0.001	901	-0.001	901	-0.001	-0.001	-0.002	-0.001	-0.001	-0.002	901	-0.002
902	0	0	0	-0.001	-0.001	0	902	-0.001	902	-0.001	-0.001	-0.001	-0.001	-0.001	-0.001	902	-0.001	902	-0.001	-0.001	-0.002	-0.001	-0.001	-0.002	902	-0.001
903	0	0	0	-0.001	-0.001	0	903	-0.001	903	-0.001	-0.001	-0.001	-0.001	-0.001	-0.001	903	-0.001	903	-0.001	-0.001	-0.002	-0.001	-0.001	-0.002	903	-0.001
904	0	0	0	-0.001	-0.001	0	904	-0.001	904	-0.001	-0.001	-0.001	-0.001	-0.001	-0.001	904	-0.001	904	-0.001	-0.001	-0.002	-0.001	-0.001	-0.002	904	-0.001
905	0	0	0	-0.001	-0.001	0	905	-0.001	905	-0.001	-0.001	-0.001	-0.001	-0.001	-0.001	905	-0.001	905	-0.001	-0.001	-0.002	-0.001	-0.001	-0.002	905	-0.001
906	0	0	0	-0.001	-0.001	0	906	-0.001	906	-0.001	-0.001	-0.001	-0.001	-0.001	-0.001	906	-0.001	906	-0.001	-0.001	-0.002	-0.001	-0.001	-0.002	906	-0.001
907	0	0	0	-0.001	-0.001	0	907	-0.001	907	-0.001	-0.001	-0.001	-0.001	-0.001	-0.001	907	-0.001	907	-0.001	-0.001	-0.002	-0.001	-0.001	-0.002	907	-0.001
908	0	0	0	-0.001	-0.001	0	908	-0.001	908	-0.001	-0.001	-0.001	-0.001	-0.001	-0.001	908	-0.001	908	-0.001	-0.001	-0.002	-0.001	-0.001	-0.002	908	-0.001
909	0	0	0	-0.001	-0.001	0	909	-0.001	909	-0.001	-0.001	-0.001	-0.001	-0.001	-0.001	909	-0.001	909	-0.001	-0.001	-0.002	-0.001	-0.001	-0.002	909	-0.001
910	0	0	0	-0.001	-0.001	0	910	-0.001	910	-0.001	-0.001	-0.001	-0.001	-0.001	-0.001	910	-0.001	910	-0.001	-0.001	-0.002	-0.001	-0.001	-0.002	910	-0.001
911	0	0	0	-0.001	-0.001	0	911	-0.001	911	-0.001	-0.001	-0.001	-0.001	-0.001	-0.001	911	-0.001	911	-0.001	-0.001	-0.002	-0.001	-0.001	-0.002	911	-0.001
912	0	0	0	-0.001	-0.001	0	912	-0.001	912	-0.001	-0.001	-0.001	-0.001	-0.001	-0.001	912	-0.001	912	-0.001	-0.001	-0.002	-0.001	-0.001	-0.002	912	-0.001
913	0	0	0	-0.001	-0.001	0	913	-0.001	913	-0.001	-0.001	-0.001	-0.001	-0.001	-0.001	913	-0.001	913	-0.001	-0.001	-0.002	-0.001	-0.001	-0.002	913	-0.001
914	0	0	0	-0.001	-0.001	0	914	-0.001	914	-0.001	-0.001	-0.001	-0.001	-0.001	-0.001	914	-0.001	914	-0.001	-0.001	-0.002	-0.001	-0.001	-0.002	914	-0.001
915	0	0	0	-0.001	-0.001	0	915	-0.001	915	-0.001	-0.001	-0.001	-0.001	-0.001	-0.001	915	-0.001	915	-0.001	-0.001	-0.002	-0.001	-0.001	-0.002	915	-0.001
916	0	0	0	-0.001	-0.001	0	916	-0.001	916	-0.001	-0.001	-0.001	-0.001	-0.001	-0.001	916	0	916	-0.001	-0.001	-0.002	-0.001	-0.001	-0.002	916	-0.001
917	0	0	0	-0.001	-0.001	0	917	-0.001	917	-0.001	-0.001	-0.001	-0.001	-0.001	-0.001	917	-0.001	917	-0.001	-0.001	-0.002	-0.001	-0.001	-0.002	917	-0.001
918	0	0	0	-0.001	-0.001	0	918	-0.001	918	-0.001	-0.001	-0.001	-0.001	-0.001	-0.001	918	0	918	-0.001	-0.001	-0.002	-0.001	-0.001	-0.001	918	-0.001
919	0	0	0	-0.001	-0.001	0	919	-0.001	919	-0.001	-0.001	-0.001	-0.001	-0.001	-0.001	919	0	919	-0.001	-0.001	-0.002	-0.001	-0.001	-0.002	919	-0.001
920	0	0	0	-0.001	-0.001	0	920	-0.001	920	-0.001	-0.001	-0.001	-0.001	-0.001	-0.001	920	-0.001	920	-0.001	-0.001	-0.002	-0.001	-0.001	-0.001	920	-0.001
921	0	0	0	-0.001	-0.001	0	921	-0.001	921	-0.001	-0.001	-0.001	-0.001	-0.001	-0.001	921	-0.001	921	-0.001	-0.001	-0.002	-0.001	-0.001	-0.001	921	-0.001
922	0	0	0	-0.001	-0.001	0	922	-0.001	922	-0.001	-0.001	-0.001	-0.001	-0.001	-0.001	922	-0.001	922	-0.001	-0.001	-0.002	-0.001	-0.001	-0.001	922	-0.001
923	0	0	0	-0.001	-0.001	0	923	-0.001	923	-0.001	0	-0.001	-0.001	-0.001	-0.001	923	-0.001	923	-0.001	-0.001	-0.002	-0.001	-0.001	-0.002	923	-0.001
924	0	0	0	-0.001	-0.001	0	924	-0.001	924	-0.001	-0.001	-0.001	-0.001	-0.001	-0.001	924	-0.001	924	-0.001	-0.001	-0.002	-0.001	-0.001	-0.001	924	-0.001
925	0	0	0	-0.001	-0.001	0	925	-0.001	925	-0.001	-0.001	-0.001	-0.001	-0.001	-0.001	925	-0.001	925	-0.001	-0.001	-0.002	-0.001	-0.001	-0.002	925	-0.001
926	0	0	0	-0.001	-0.001	0	926	-0.001	926	-0.001	-0.001	-0.001	-0.001	-0.001	-0.001	926	0	926	-0.001	-0.001	-0.002	-0.001	-0.001	-0.001	926	-0.001
927	0	0	0	-0.001	-0.001	0	927	-0.001	927	-0.001	-0.001	-0.001	-0.001	-0.001	-0.001	927	-0.001	927	-0.001	-0.001	-0.002	-0.001	-0.001	-0.001	927	-0.001
928	0	0	0	-0.001	-0.001	0	928	-0.001	928	-0.001	0	-0.001	-0.001	-0.001	-0.001	928	0	928	-0.001	-0.001	-0.002	-0.001	-0.001	-0.001	928	-0.001
929	0	0	0	-0.001	-0.001	0	929	-0.001	929	-0.001	-0.001	-0.001	-0.001	-0.001	-0.001	929	-0.001	929	-0.001	-0.001	-0.002	-0.001	-0.001	-0.001	929	-0.001
930	0	0	0	-0.001	-0.001	0	930	-0.001	930	-0.001	-0.001	-0.001	-0.001	-0.001	-0.001	930	0	930	-0.001	-0.001	-0.002	-0.001	-0.001	-0.001	930	-0.001
931	0	0	0	-0.001	-0.001	0	931	-0.001	931	-0.001	-0.001	-0.001	-0.001	-0.001	-0.001	931	-0.001	931	-0.001	-0.001	-0.002	-0.001	-0.001	-0.001	931	-0.001
932	0	0	0	-0.001	-0.001	0	932	-0.001	932	-0.001	-0.001	-0.001	-0.001	-0.001	-0.001	932	-0.001	932	-0.001	-0.001	-0.002	-0.001	-0.001	-0.001	932	-0.001
933	0	0	0	-0.001	-0.001	0	933	-0.001	933	-0.001	-0.001	-0.001	-0.001	-0.001	-0.001	933	-0.001	933	-0.001	-0.001	-0.002	-0.001	-0.001	-0.001	933	-0.001
934	0	0	0	-0.001	-0.001	0	934	-0.001	934	-0.001	-0.001	-0.001	-0.001	-0.001	-0.001	934	-0.001	934	-0.001	-0.001	-0.002	-0.001	-0.001	-0.001	934	-0.001
935	0	0	0	-0.001	-0.001	0	935	-0.001	935	-0.001	-0.001	-0.001	-0.001	-0.001	-0.001	935	0	935	-0.001	-0.001	-0.002	-0.001	-0.001	-0.001	935	-0.001
936	0	0	0	-0.001	-0.001	0	936	-0.001	936	-0.001	-0.001	-0.001	-0.001	-0.001	-0.001	936	-0.001	936	-0.001	-0.001	-0.002	-0.001	-0.001	-0.001	936	-0.001
937	0	0	0	-0.001	-0.001	0	937	-0.001	937	-0.001	-0.001	-0.001	-0.001	-0.001	-0.001	937	-0.001	937	-0.001	-0.001	-0.002	-0.001	-0.001	-0.001	937	-0.001
938	0	0	0	-0.001	-0.001	0	938	-0.001	938	-0.001	-0.001	-0.001	0	-0.001	-0.001	938	0	938	-0.001	-0.001	-0.002	-0.001	-0.001	-0.001	938	-0.001
939	0	0	0	-0.001	-0.001	0	939	-0.001	939	-0.001	-0.001	-0.001	-0.001	-0.001	-0.001	939	-0.001	939	-0.001	-0.001	-0.002	-0.001	-0.001	-0.001	939	-0.001
940	0	0	0	-0.001	-0.001	0	940	-0.001	940	-0.001	-0.001	-0.001	-0.001	-0.001	-0.001	940	-0.001	940	-0.001	-0.001	-0.002	-0.001	-0.001	-0.001	940	-0.001
941	0	0	0	-0.001	-0.001	0	941	-0.001	941	-0.001	-0.001	-0.001	-0.001	-0.001	-0.001	941	0	941	-0.001	-0.001	-0.002	-0.001	-0.001	-0.001	941	-0.001
942	0	0	0	-0.001	-0.001	0	942	-0.001	942	-0.001	-0.001	-0.001	-0.001	-0.001	-0.001	942	-0.001	942	-0.001	-0.001	-0.002	-0.001	-0.001	-0.001	942	-0.001
943	0	0	0	-0.001	-0.001	0	943	-0.001	943	-0.001	-0.001	-0.001	-0.001	-0.001	-0.001	943	0	943	-0.001	-0.001	-0.002	-0.001	-0.001	-0.001	943	-0.001
944	0	0	0	-0.001	-0.001	0	944	-0.001	944	0	-0.001	-0.001	-0.001	-0.001	-0.001	944	0	944	-0.001	-0.001	-0.002	-0.001	-0.001	-0.001	944	-0.001
945	0	0	0	-0.001	-0.001	0	945	-0.001	945	-0.001	-0.001	-0.001	-0.001	-0.001	-0.001	945	-0.001	945	-0.001	-0.001	-0.002	-0.001	-0.001	-0.001	945	-0.001
946	0	0	0	-0.001	-0.001	0	946	-0.001	946	-0.001	-0.001	-0.001	-0.001	-0.001	-0.001	946	-0.001	946	-0.001	-0.001	-0.002	-0.001	-0.001	-0.001	946	-0.001
947	0	0	0	-0.001	-0.001	0	947	-0.001	947	-0.001	-0.001	-0.001	-0.001	-0.001	-0.001	947	0	947	-0.001	-0.001	-0.002	-0.001	-0.001	-0.001	947	-0.001
948	0	0	0	-0.001	-0.001	0	948	-0.001	948	-0.001	0	-0.001	-0.001	-0.001	-0.001	948	0	948	-0.001	-0.001	-0.002	-0.001	-0.001	-0.001	948	-0.001
949	0	0	0	-0.001	-0.001	0	949	-0.001	949	-0.001	-0.001	-0.001	-0.001	-0.001	-0.001	949	0	949	-0.001	-0.001	-0.002	-0.001	-0.001	-0.001	949	-0.001
950	0	0	0	-0.001	-0.001	0	950	-0.001	950	-0.001	0	-0.001	-0.001	-0.001	-0.001	950	0	950	-0.001	-0.001	-0.002	-0.001	-0.001	-0.001	950	-0.001
951	0	0	0	-0.001	-0.001	0	951	-0.001	951	-0.001	-0.001	-0.001	-0.001	-0.001	-0.001	951	0	951	-0.001	-0.001	-0.002	-0.001	-0.001	-0.001	951	-0.001
952	0	0	0	-0.001	-0.001	0	952	-0.001	952	-0.001	-0.001	-0.001	-0.001	-0.001	-0.001	952	0	952	-0.001	-0.001	-0.002	-0.001	-0.001	-0.001	952	-0.001
953	0	0	0	-0.001	-0.001	0	953	-0.001	953	-0.001	0	-0.001	-0.001	-0.001	-0.001	953	0	953	-0.001	-0.001	-0.002	-0.001	-0.001	-0.001	953	-0.001
954	0	0	0	-0.001	-0.001	0	954	-0.001	954	-0.001	-0.001	-0.001	-0.001	-0.001	-0.001	954	0	954	-0.001	-0.001	-0.002	-0.001	-0.001	-0.001	954	-0.001
955	0	0	0	-0.001	-0.001	0	955	-0.001	955	-0.001	-0.001	-0.001	-0.001	-0.001	-0.001	955	0	955	-0.001	-0.001	-0.002	-0.001	-0.001	-0.001	955	-0.001
956	0	0	0	-0.001	-0.001	0	956	-0.001	956	-0.001	0	-0.001	-0.001	-0.001	-0.001	956	0	956	-0.001	-0.001	-0.002	-0.001	-0.001	-0.001	956	-0.001
957	0	0	0	-0.001	-0.001	0	957	-0.001	957	0	-0.001	-0.001	-0.001	-0.001	-0.001	957	0	957	-0.001	-0.001	-0.002	-0.001	-0.001	-0.001	957	-0.001
958	0	0	0	-0.001	-0.001	0	958	-0.001	958	-0.001	-0.001	-0.001	0	-0.001	-0.001	958	0	958	-0.001	-0.001	-0.002	-0.001	-0.001	-0.001	958	-0.001
959	0	0	0	-0.001	-0.001	0	959	0	959	-0.001	0	-0.001	-0.001	-0.001	-0.001	959	0	959	-0.001	-0.001	-0.002	-0.001	-0.001	-0.001	959	-0.001
960	0	0	0	-0.001	-0.001	0	960	-0.001	960	-0.001	0	-0.001	-0.001	-0.001	-0.001	960	0	960	-0.001	-0.001	-0.002	-0.001	-0.001	-0.001	960	-0.001
961	0	0	0	-0.001	-0.001	0	961	-0.001	961	-0.001	-0.001	-0.001	-0.001	-0.001	-0.001	961	0	961	-0.001	-0.001	-0.002	-0.001	-0.001	-0.001	961	-0.001
962	0	0	0	-0.001	-0.001	0	962	-0.001	962	0	0	-0.001	0	-0.001	-0.001	962	0	962	-0.001	-0.001	-0.002	-0.001	-0.001	-0.001	962	-0.001
963	0	0	0	-0.001	-0.001	0	963	-0.001	963	-0.001	0	-0.001	-0.001	-0.001	-0.001	963	0	963	-0.001	-0.001	-0.002	-0.001	-0.001	-0.001	963	-0.001
964	0	0	0	-0.001	-0.001	0	964	-0.001	964	-0.001	-0.001	-0.001	-0.001	-0.001	-0.001	964	0	964	-0.001	-0.001	-0.002	-0.001	-0.001	-0.001	964	-0.001
965	0	0	0	-0.001	-0.001	0	965	0	965	0	0	-0.001	0	-0.001	-0.001	965	0	965	-0.001	-0.001	-0.002	-0.001	-0.001	-0.001	965	-0.001
966	0	0	0	-0.001	-0.001	0	966	-0.001	966	-0.001	-0.001	-0.001	-0.001	-0.001	-0.001	966	0	966	-0.001	-0.001	-0.002	-0.001	-0.001	-0.001	966	-0.001
967	0	0	0	-0.001	-0.001	0	967	0	967	0	0	-0.001	0	-0.001	-0.001	967	0	967	-0.001	-0.001	-0.001	-0.001	-0.001	-0.001	967	-0.001
968	0	0	0	-0.001	-0.001	0	968	-0.001	968	-0.001	0	-0.001	-0.001	-0.001	-0.001	968	-0.001	968	-0.001	-0.001	-0.002	-0.001	-0.001	-0.001	968	-0.001
969	0	0	0	-0.001	-0.001	0	969	0	969	-0.001	0	0	0	-0.001	-0.001	969	0	969	-0.001	-0.001	-0.001	-0.001	-0.001	-0.001	969	-0.001
970	0	0	0	-0.001	-0.001	0	970	-0.001	970	-0.001	-0.001	-0.001	-0.001	-0.001	-0.001	970	0	970	-0.001	-0.001	-0.002	-0.001	-0.001	-0.001	970	-0.001
971	0	0	0	-0.001	-0.001	0	971	-0.001	971	-0.001	0	-0.001	-0.001	-0.001	-0.001	971	0	971	-0.001	-0.001	-0.002	-0.001	-0.001	-0.001	971	-0.001
972	0	0	0	-0.001	-0.001	0	972	0	972	0	0	-0.001	-0.001	-0.001	-0.001	972	0	972	-0.001	-0.001	-0.002	-0.001	-0.001	-0.001	972	-0.001
973	0	0	0	-0.001	-0.001	0	973	-0.001	973	0	0	-0.001	-0.001	-0.001	-0.001	973	0	973	-0.001	-0.001	-0.001	-0.001	-0.001	-0.001	973	-0.001
974	0	0	0	-0.001	-0.001	0	974	-0.001	974	-0.001	0	-0.001	0	-0.001	-0.001	974	0	974	0	-0.001	-0.001	-0.001	-0.001	-0.001	974	-0.001
975	0	0	0	-0.001	-0.001	0	975	-0.001	975	-0.001	-0.001	-0.001	0	-0.001	-0.001	975	0	975	-0.001	-0.001	-0.001	-0.001	-0.001	-0.001	975	-0.001
976	0	0	0	-0.001	-0.001	0	976	0	976	0	0	0	0	-0.001	-0.001	976	0	976	-0.001	-0.001	-0.001	-0.001	-0.001	-0.001	976	-0.001
977	0	0	0	-0.001	-0.001	0	977	-0.001	977	-0.001	-0.001	-0.001	0	-0.001	-0.001	977	0	977	-0.001	-0.001	-0.001	-0.001	-0.001	-0.001	977	-0.001
978	0	0	0	-0.001	-0.001	0	978	0	978	0	0	-0.001	0	-0.001	-0.001	978	0	978	-0.001	-0.001	-0.001	-0.001	-0.001	-0.001	978	-0.001
979	0	0	0	-0.001	-0.001	0	979	-0.001	979	-0.001	0	-0.001	-0.001	-0.001	-0.001	979	0	979	-0.001	-0.001	-0.002	-0.001	-0.001	-0.001	979	-0.001
980	0	0	0	-0.001	-0.001	0	980	-0.001	980	0	0	-0.001	0	-0.001	-0.001	980	0	980	-0.001	-0.001	-0.001	-0.001	-0.001	-0.001	980	-0.001
981	0	0	0	-0.001	-0.001	0	981	-0.001	981	-0.001	0	-0.001	-0.001	-0.001	-0.001	981	0	981	-0.001	-0.001	-0.001	-0.001	-0.001	-0.001	981	-0.001
982	0	0	0	-0.001	-0.001	0	982	-0.001	982	-0.001	0	-0.001	-0.001	-0.001	-0.001	982	0	982	-0.001	-0.001	-0.001	-0.001	-0.001	-0.001	982	-0.001
983	0	0	0	0	-0.001	0	983	0	983	0	0	0	0	-0.001	-0.001	983	0	983	-0.001	-0.001	-0.001	-0.001	-0.001	-0.001	983	-0.001
984	0	0	0	-0.001	-0.001	0	984	-0.001	984	-0.001	0	-0.001	-0.001	-0.001	-0.001	984	0	984	-0.001	-0.001	-0.002	-0.001	-0.001	-0.001	984	-0.001
985	0	0	0	-0.001	-0.001	0	985	0	985	-0.001	0	-0.001	0	-0.001	-0.001	985	0	985	-0.001	-0.001	-0.001	-0.001	-0.001	-0.001	985	-0.001
986	0	0	0	-0.001	-0.001	0	986	-0.001	986	-0.001	-0.001	-0.001	-0.001	-0.001	-0.001	986	0	986	-0.001	-0.001	-0.001	-0.001	-0.001	-0.001	986	-0.001
987	0	0	0	0	-0.001	0	987	0	987	0	0	0	0	-0.001	-0.001	987	0	987	-0.001	-0.001	-0.001	-0.001	-0.001	-0.001	987	-0.001
988	0	0	0	-0.001	-0.001	0	988	-0.001	988	-0.001	0	-0.001	0	-0.001	-0.001	988	0	988	-0.001	-0.001	-0.001	-0.001	-0.001	-0.001	988	-0.001
989	0	0	0	-0.001	-0.001	0	989	-0.001	989	-0.001	0	-0.001	0	-0.001	-0.001	989	0	989	-0.001	-0.001	-0.001	-0.001	-0.001	-0.001	989	-0.001
990	0	0	0	-0.001	-0.001	0	990	-0.001	990	-0.001	-0.001	-0.001	0	-0.001	-0.001	990	0	990	-0.001	-0.001	-0.001	-0.001	-0.001	-0.001	990	-0.001
991	0	0	0	-0.001	-0.001	0	991	-0.001	991	0	0	0	0	-0.001	-0.001	991	0	991	-0.001	-0.001	-0.001	-0.001	-0.001	-0.001	991	-0.001
992	0	0.001	0	0	-0.001	0	992	0	992	0	0	-0.001	0	-0.001	-0.001	992	0	992	-0.001	-0.001	-0.001	-0.001	-0.001	-0.001	992	-0.001
993	0	0	0	-0.001	-0.001	0	993	0	993	-0.001	0	0	-0.001	-0.001	-0.001	993	0	993	-0.001	-0.001	-0.001	-0.001	-0.001	-0.001	993	-0.001
994	0	0	0	-0.001	-0.001	0	994	0	994	0	0	0	0	-0.001	-0.001	994	0	994	-0.001	-0.001	-0.001	-0.001	-0.001	-0.001	994	-0.001
995	0	0.001	0	-0.001	-0.001	0	995	-0.001	995	-0.001	0	-0.001	-0.001	-0.001	-0.001	995	0	995	-0.001	-0.001	-0.001	-0.001	-0.001	-0.001	995	-0.001
996	0	0.001	0	-0.001	-0.001	0	996	-0.001	996	0	0	0	0	-0.001	-0.001	996	0	996	-0.001	-0.001	-0.001	-0.001	-0.001	-0.001	996	-0.001
997	0	0	0	-0.001	-0.001	0	997	-0.001	997	-0.001	-0.001	-0.001	-0.001	-0.001	-0.001	997	0	997	-0.001	-0.001	-0.002	-0.001	-0.001	-0.001	997	-0.001
998	0	0.001	0	-0.001	-0.001	0	998	-0.001	998	-0.001	0	-0.001	0	-0.001	-0.001	998	0	998	-0.001	-0.001	-0.001	-0.001	-0.001	-0.001	998	-0.001
999	0	0	0	-0.001	-0.001	0	999	-0.001	999	-0.001	0	-0.001	-0.001	-0.001	-0.001	999	0	999	-0.001	-0.001	-0.001	-0.001	-0.001	-0.001	999	-0.001
1000	0	0.001	0	-0.001	-0.001	0	1000	0	1000	0	0	-0.001	0	-0.001	-0.001	1000	0	1000	-0.001	-0.001	-0.001	-0.001	-0.001	-0.001	1000	-0.001
1001	0	0.001	0	-0.001	-0.001	0	1001	-0.001	1001	-0.001	0	-0.001	-0.001	-0.001	-0.001	1001	0	1001	-0.001	-0.001	-0.001	-0.001	-0.001	-0.001	1001	-0.001
1002	0	0	0	-0.001	-0.001	0	1002	-0.001	1002	-0.001	0	-0.001	-0.001	-0.001	-0.001	1002	0	1002	-0.001	-0.001	-0.001	-0.001	-0.001	-0.001	1002	-0.001
1003	0	0.001	0	-0.001	-0.001	0	1003	-0.001	1003	-0.001	0	-0.001	-0.001	-0.001	-0.001	1003	0	1003	-0.001	-0.001	-0.001	-0.001	-0.001	-0.001	1003	-0.001
1004	0	0.001	0	0	-0.001	0	1004	0	1004	0	0	0	0	-0.001	-0.001	1004	0	1004	-0.001	-0.001	-0.001	-0.001	-0.001	-0.001	1004	-0.001
1005	0	0.001	0	-0.001	-0.001	0	1005	0	1005	-0.001	0	-0.001	-0.001	-0.001	-0.001	1005	0	1005	-0.001	-0.001	-0.001	-0.001	-0.001	-0.001	1005	-0.001
1006	0	0.001	0	-0.001	-0.001	0	1006	-0.001	1006	-0.001	0	-0.001	-0.001	-0.001	-0.001	1006	0	1006	-0.001	-0.001	-0.002	-0.001	-0.001	-0.001	1006	-0.001
1007	0	0.001	0	0	-0.001	0	1007	0	1007	0	0	0	0	-0.001	-0.001	1007	0	1007	-0.001	-0.001	-0.001	-0.001	-0.001	-0.001	1007	-0.001
1008	0	0	0	-0.001	-0.001	0	1008	-0.001	1008	-0.001	0	-0.001	-0.001	-0.001	-0.001	1008	-0.001	1008	-0.001	-0.001	-0.001	-0.001	-0.001	-0.001	1008	-0.001
1009	0	0.001	0	-0.001	-0.001	0	1009	-0.001	1009	-0.001	0	-0.001	-0.001	-0.001	-0.001	1009	0	1009	-0.001	-0.001	-0.001	-0.001	-0.001	-0.001	1009	-0.001
1010	0	0.001	0	-0.001	-0.001	0	1010	-0.001	1010	-0.001	0	-0.001	-0.001	-0.001	-0.001	1010	-0.001	1010	-0.001	-0.001	-0.002	-0.001	-0.001	-0.001	1010	-0.001
1011	0	0.001	0	-0.001	-0.001	0	1011	-0.001	1011	-0.001	-0.001	-0.001	-0.001	-0.001	-0.001	1011	0	1011	-0.001	-0.001	-0.001	-0.001	-0.001	-0.001	1011	-0.001
1012	0	0	0	-0.001	-0.001	0	1012	-0.001	1012	-0.001	0	-0.001	-0.001	-0.001	-0.001	1012	-0.001	1012	-0.001	-0.001	-0.002	-0.001	-0.001	-0.001	1012	-0.001
1013	0	0	0	-0.001	-0.001	0	1013	-0.001	1013	-0.001	-0.001	-0.001	-0.001	-0.001	-0.001	1013	-0.001	1013	-0.001	-0.001	-0.002	-0.001	-0.001	-0.001	1013	-0.001
1014	0	0	0	-0.001	-0.001	0	1014	-0.001	1014	-0.001	-0.001	-0.001	-0.001	-0.001	-0.001	1014	-0.001	1014	-0.001	-0.001	-0.002	-0.001	-0.001	-0.001	1014	-0.001
1015	0	0	0	-0.001	-0.001	0	1015	-0.001	1015	-0.001	-0.001	-0.001	-0.001	-0.001	-0.001	1015	-0.001	1015	-0.001	-0.001	-0.002	-0.001	-0.001	-0.001	1015	-0.001
1016	0	0	0	-0.001	-0.001	0	1016	-0.001	1016	-0.001	-0.001	-0.001	-0.001	0	-0.001	1016	-0.001	1016	-0.001	-0.001	-0.002	-0.001	-0.001	-0.001	1016	-0.001
1017	0	0	0	-0.001	-0.001	0	1017	-0.001	1017	-0.001	-0.001	-0.001	-0.001	-0.001	-0.001	1017	-0.001	1017	-0.001	-0.001	-0.002	-0.001	-0.001	-0.001	1017	-0.001
1018	0	0	0	-0.001	-0.001	0	1018	-0.001	1018	0	0	-0.001	-0.001	0	-0.001	1018	0	1018	-0.001	-0.001	-0.002	-0.001	-0.001	-0.001	1018	-0.001
1019	0	0	0	-0.001	-0.001	0	1019	-0.001	1019	0	-0.001	-0.001	-0.001	0	-0.001	1019	0	1019	-0.001	-0.001	-0.001	-0.001	-0.001	-0.001	1019	-0.001
1020	0	0	0	-0.001	-0.001	0	1020	-0.001	1020	0	0	-0.001	-0.001	-0.001	-0.001	1020	0	1020	-0.001	-0.001	-0.001	-0.001	-0.001	-0.001	1020	-0.001
1021	0	0.001	0	-0.001	-0.001	0	1021	-0.001	1021	-0.001	0	-0.001	-0.001	-0.001	-0.001	1021	0	1021	-0.001	-0.001	-0.001	-0.001	-0.001	-0.001	1021	-0.001
1022	0	0	0	-0.001	-0.001	0	1022	-0.001	1022	-0.001	0	-0.001	-0.001	-0.001	-0.001	1022	0	1022	-0.001	-0.001	-0.001	-0.001	-0.001	-0.001	1022	-0.001
1023	0	0.001	0	0	0	0	1023	0	1023	0	0	0	0	0	-0.001	1023	0	1023	0	-0.001	-0.001	-0.001	0	-0.001	1023	0
1024	0	0.001	0	0	-0.001	0	1024	0	1024	0	0	0	-0.001	0	-0.001	1024	0	1024	0	-0.001	-0.001	-0.001	-0.001	-0.001	1024	-0.001
1025	0	0.001	0	0	-0.001	0	1025	0	1025	0	0	0	0	0	0	1025	0	1025	0	-0.001	-0.001	-0.001	-0.001	-0.001	1025	-0.001
1026	0	0.001	0	0	-0.001	0	1026	-0.001	1026	-0.001	0	0	0	-0.001	0	1026	0	1026	-0.001	-0.001	-0.001	-0.001	-0.001	-0.001	1026	-0.001
1027	0	0.001	0	0	-0.001	0	1027	0	1027	0	0	0	0	0	0	1027	0	1027	0	-0.001	-0.001	-0.001	0	-0.001	1027	-0.001
1028	0	0.001	0	0	-0.001	0	1028	0	1028	0	0	0	0	0	0	1028	0	1028	0	-0.001	-0.001	-0.001	0	-0.001	1028	-0.001
1029	0	0.001	0	0	-0.001	0	1029	0	1029	0	0	0	0	0	-0.001	1029	0	1029	0	-0.001	-0.001	0	0	-0.001	1029	0
1030	0	0.001	0	0	-0.001	0	1030	0	1030	0	0	-0.001	0	0	0	1030	0	1030	0	-0.001	-0.001	-0.001	-0.001	-0.001	1030	-0.001
1031	0	0.001	0	0	-0.001	0	1031	0	1031	-0.001	0	-0.001	-0.001	-0.001	-0.001	1031	0	1031	0	-0.001	-0.001	-0.001	-0.001	-0.001	1031	-0.001
1032	0	0.001	0	-0.001	-0.001	0	1032	-0.001	1032	0	0	-0.001	-0.001	-0.001	0	1032	0	1032	0	-0.001	-0.001	-0.001	-0.001	-0.001	1032	-0.001
1033	0	0.001	0	0	-0.001	0	1033	0	1033	0	0	0	0	0	0	1033	0	1033	0	-0.001	-0.001	-0.001	0	-0.001	1033	-0.001
1034	0	0.001	0	0	-0.001	0	1034	0	1034	0	0	0	0	0	0	1034	0	1034	0	-0.001	-0.001	-0.001	0	-0.001	1034	-0.001
1035	0	0.001	0	0	0	0	1035	0	1035	0	0	-0.001	0	0	-0.001	1035	0	1035	0	-0.001	-0.001	-0.001	0	-0.001	1035	-0.001
1036	0	0.001	0	0	0	0	1036	0	1036	-0.001	0	0	0	-0.001	0	1036	0	1036	0	-0.001	-0.001	-0.001	-0.001	-0.001	1036	-0.001
1037	0	0.001	0	-0.001	-0.001	0	1037	0	1037	-0.001	0	0	-0.001	-0.001	-0.001	1037	0	1037	0	-0.001	-0.001	-0.001	-0.001	-0.001	1037	-0.001
1038	0	0.001	0	0	-0.001	0	1038	0	1038	0	0	0	0	0	0	1038	0	1038	0	-0.001	-0.001	0	0	-0.001	1038	-0.001
1039	0	0.001	0	0	-0.001	0	1039	0	1039	0	0	0	0	0	0	1039	0	1039	0	-0.001	-0.001	-0.001	0	-0.001	1039	0
1040	0	0.001	0	0	-0.001	0	1040	0	1040	0	0	0	0	0	0	1040	0	1040	0	-0.001	-0.001	0	0	-0.001	1040	0
1041	0	0	0	-0.001	-0.001	0	1041	0	1041	-0.001	0	0	-0.001	-0.001	-0.001	1041	0	1041	0	-0.001	-0.001	0	-0.001	-0.001	1041	-0.001
1042	0	0.001	0	0	-0.001	0	1042	0	1042	0	0	0	-0.001	0	-0.001	1042	0	1042	0	-0.001	-0.001	-0.001	-0.001	-0.001	1042	-0.001
1043	0	0.001	0	0	0	0	1043	0	1043	0	0	0	0	0	0	1043	0	1043	0	-0.001	-0.001	0	0	-0.001	1043	0
1044	0	0.001	0	0	-0.001	0	1044	0	1044	-0.001	0	0	0	-0.001	-0.001	1044	0	1044	0	-0.001	-0.001	0	0	-0.001	1044	-0.001
1045	0	0.001	0	0	0	0	1045	0	1045	0	0	0	0	0	0	1045	0	1045	0	-0.001	-0.001	0	0	-0.001	1045	-0.001
1046	0	0.001	0	0	0	0	1046	0	1046	0	0	0	0	0	0	1046	0	1046	0	-0.001	-0.001	0	0	-0.001	1046	0
1047	0	0.001	0	0	0	0	1047	0	1047	0	0	0	-0.001	0	-0.001	1047	0	1047	0	-0.001	-0.001	-0.001	0	-0.001	1047	-0.001
1048	0	0.001	0	0	0	0	1048	0	1048	0	0	0	0	0	0	1048	0	1048	0	0	-0.001	0	0	-0.001	1048	0
1049	0	0.001	0	0	0	0	1049	0	1049	0	0	0	0	0	0	1049	0	1049	0	0	-0.001	0	0	-0.001	1049	0
1050	0	0.001	0	0	0	0	1050	0	1050	0	0	0	0	0	0	1050	0	1050	0	-0.001	-0.001	0	0	-0.001	1050	0
1051	0	0.001	0	0	0	0	1051	0	1051	0	0	0	0	0	0	1051	0	1051	0	0	-0.001	0	0	-0.001	1051	0
1052	0	0.001	0	0	0	0	1052	0	1052	0	0	0	0	0	0	1052	0	1052	0	-0.001	-0.001	0	0	-0.001	1052	0
1053	0	0.001	0	0	0	0	1053	0	1053	0	0	0	0	0	0	1053	0	1053	0	0	-0.001	0	0	-0.001	1053	0
1054	0	0.001	0	0	0	0	1054	0	1054	0	0	0	0	0	0	1054	0	1054	0	-0.001	-0.001	0	0	-0.001	1054	0
1055	0	0.001	0	0	0	0	1055	0	1055	0	0	0	0	0	0	1055	0	1055	0	-0.001	-0.001	0	0	-0.001	1055	0
1056	0	0.001	0	0	0	0	1056	0	1056	0	0	0	0	0	0	1056	0	1056	0	0	-0.001	0	0	-0.001	1056	0
1057	0	0.001	0	0	0	0	1057	0	1057	0	0	0	0	0	0	1057	0	1057	0	0	-0.001	0	0	-0.001	1057	-0.001
1058	0	0.001	0	0	0	0	1058	0	1058	0	0	0	0	0	0	1058	0	1058	0	-0.001	-0.001	0	0	-0.001	1058	0
1059	0	0.001	0	0	0	0	1059	0	1059	0	0	0	0	0	0	1059	0	1059	0	0	-0.001	0	0	-0.001	1059	0
1060	0	0.001	0	0	0	0	1060	0	1060	0	0	0	0	0	0	1060	0	1060	0	0	-0.001	0	0	-0.001	1060	0
1061	0	0.001	0	0	0	0	1061	0	1061	0	0	0	0	0	0	1061	0	1061	0	0	-0.001	0	0	-0.001	1061	0
1062	0	0.001	0	0	0	0	1062	0	1062	0	0	0	0	0	0	1062	0	1062	0	0	-0.001	0	0	-0.001	1062	0
1063	0	0.001	0	0	0	0	1063	0	1063	0	0	0	0	0	0	1063	0	1063	0	0	-0.001	0	0	-0.001	1063	0
1064	0	0	0	0	0	0	1064	0	1064	0	0	0	0	0	0	1064	0	1064	0	0	-0.001	0	0	-0.001	1064	0
1065	0	0.001	0	0	0	0	1065	0	1065	0	0	0	0	0	0	1065	0	1065	0	0	-0.001	0	0	-0.001	1065	0
1066	0	0	0	0	0	0	1066	0	1066	0	0	0	0	0	0	1066	0	1066	0	0	-0.001	0	0	-0.001	1066	0
1067	0	0	0	0	0	0	1067	0	1067	0	0	0	0	0	0	1067	0	1067	0	0	-0.001	0	0	-0.001	1067	0
1068	0	0.001	0	0	0	0	1068	0	1068	0	0	0	0	0	0	1068	0	1068	0	0	-0.001	0	0	-0.001	1068	0
1069	0	0	0	0	0	0	1069	0	1069	0	0	0	0	0	0	1069	0	1069	0	0	-0.001	0	0	-0.001	1069	0
1070	0	0	0	0	0	0	1070	0	1070	0	0	0	0	0	0	1070	0	1070	0	-0.001	-0.001	0	0	-0.001	1070	0
1071	0	0.001	0	0	0	0	1071	0	1071	0	0	0	0	0	0	1071	0	1071	0	0	-0.001	0	0	-0.001	1071	0
1072	0	0	0	0	0	0	1072	0	1072	0	0	0	0	0	0	1072	0	1072	0	-0.001	-0.001	0	0	-0.001	1072	0
1073	0	0.001	0	0	0	0	1073	0	1073	0	0	0	0	0	0	1073	0	1073	0	0	-0.001	0	0	-0.001	1073	0
1074	0	0.001	0	0	0	0	1074	0	1074	0	0	0	0	0	0	1074	0	1074	0	0	-0.001	0	0	-0.001	1074	0
1075	0	0.001	0	0	0	0	1075	0	1075	0	0	0	0	0	0	1075	0	1075	0	0	-0.001	0	0	-0.001	1075	0
1076	0	0	0	0	0	0	1076	0	1076	0	0	0	0	0	0	1076	0	1076	0	0	-0.001	0	0	-0.001	1076	0
1077	0	0.001	0	0	0	0	1077	0	1077	0	0	0	0	0	0	1077	0	1077	0	0	-0.001	0	0	-0.001	1077	0
1078	0	0	0	0	0	0	1078	0	1078	0	0	0	0	0	0	1078	0	1078	0	0	-0.001	0	0	-0.001	1078	0
1079	0	0.001	0	0	0	0	1079	0	1079	0	0	0	0	0	0	1079	0	1079	0	0	-0.001	0	0	-0.001	1079	0
1080	0	0	0	0	0	0	1080	0	1080	0	0	0	0	0	0	1080	0	1080	0	0	-0.001	0	0	-0.001	1080	0
1081	0	0.001	0	0	0	0	1081	0	1081	0	0	0	0	0	0	1081	0	1081	0	0	-0.001	0	0	-0.001	1081	0
1082	0	0.001	0	0	0	0	1082	0	1082	0	0	0	0	0	0	1082	0	1082	0	0	-0.001	0	0	-0.001	1082	0
1083	0	0	0	0	0	0	1083	0	1083	0	0	0	0	0	0	1083	0	1083	0	-0.001	-0.001	0	0	-0.001	1083	0
1084	0	0	0	0	0	0	1084	0	1084	0	0	0	0	0	0	1084	0	1084	0	0	-0.001	0	0	-0.001	1084	0
1085	0	0.001	0	0	0	0	1085	0	1085	0	0	0	0	0	0	1085	0	1085	0	0	-0.001	0	0	-0.001	1085	0
1086	0	0	0	0	0	0	1086	0	1086	0	0	0	0	0	0	1086	0	1086	0	0	-0.001	0	0	-0.001	1086	0
1087	0	0	0	0	0	0	1087	0	1087	0	0	0	0	0	0	1087	0	1087	0	0	-0.001	0	0	0	1087	0
1088	0	0.001	0	0	0	0	1088	0	1088	0	0	0	0	0	0	1088	0	1088	0	0	-0.001	0	0	0	1088	0
1089	0	0.001	0	0	0	0	1089	0	1089	0	0	0	0	0	0	1089	0	1089	0	0	-0.001	0	0	0	1089	0
1090	0	0.001	0	0	0	0	1090	0	1090	0	0	0	0	0	0	1090	0	1090	0	0	-0.001	0	0	0	1090	0
1091	0	0.001	0	0	0	0	1091	0	1091	0	0	0	0	0	0	1091	0	1091	0	0	-0.001	0	0	0	1091	0
1092	0	0.001	0	0	0	0	1092	0	1092	0	0	0	0	0	0	1092	0	1092	0	0	-0.001	0	0	0	1092	0
1093	0	0.001	0	0	0	0	1093	0	1093	0	0	0	0	0	0	1093	0	1093	0	0	-0.001	0	0	0	1093	0
1094	0	0.001	0	0	0	0	1094	0	1094	0	0	0	0	0	0	1094	0	1094	0	0	-0.001	0	0	0	1094	0
1095	0	0.001	0	0	0	0	1095	0	1095	0	0	0	0	0	0	1095	0	1095	0	0	-0.001	0	0	0	1095	0
1096	0	0.001	0	0	0	0	1096	0	1096	0	0	0	0	0	0	1096	0	1096	0	0	-0.001	0	0	0	1096	0
1097	0	0.001	0	0	0	0	1097	0	1097	0	0	0	0	0	0	1097	0	1097	0	0	-0.001	0	0	0	1097	0
1098	0	0.001	0	0	0	0	1098	0	1098	0	0	0	0	0	0	1098	0	1098	0	0	-0.001	0	0	0	1098	0
1099	0	0.001	0	0	0	0	1099	0	1099	0	0	0	0	0	0	1099	0	1099	0	0	-0.001	0	0	0	1099	0
1100	0	0.001	0	0	0	0	1100	0	1100	0	0	0	0	0	0	1100	0	1100	0	0	-0.001	0	0	0	1100	0
														--	--								--	--
														--	--								--	--
														--	--								--	--
														--	--								--	--
														--	--								--	--
														--	--								--	--
														--	--								--	--
														--	--								--	--
														--	--								--	--
														--	--								--	--
														--	--								--	--
														--	--								--	--
														--	--								--	--
														--	--								--	--
														--	--								--	--
														--	--								--	--
														--	--								--	--
														--	--								--	--
														--	--								--	--
														--	--								--	--
														--	--								--	--
														--	--								--	--
														--	--								--	--
														--	--								--	--
														--	--								--	--
														--	--								--	--
														--	--								--	--
														--	--								--	--
														--	--								--	--
														--	--								--	--
														--	--								--	--
														--	--								--	--
														--	--								--	--
														--	--								--	--
														--	--								--	--
														--	--								--	--
														--	--								--	--
														--	--								--	--
														--	--								--	--
														--	--								--	--
														--	--								--	--
														--	--								--	--
														--	--								--	--
														--	--								--	--
														--	--								--	--
														--	--								--	--
														--	--								--	--
														--	--								--	--
														--	--								--	--
														--	--								--	--
														--	--								--	--
														--	--								--	--
														--	--								--	--
														--	--								--	--
														--	--								--	--
														--	--								--	--
														--	--								--	--
														--	--								--	--
														--	--								--	--
														--	--								--	--
														--	--								--	--
														--	--								--	--
														--	--								--	--
														--	--								--	--
														--	--								--	--
														--	--								--	--
														--	--								--	--
														--	--								--	--
														--	--								--	--
														--	--								--	--
														--	--								--	--
														--	--								--	--
														--	--								--	--
														--	--								--	--
														--	--								--	--
														--	--								--	--
														--	--								--	--
														--	--								--	--
														--	--								--	--
														--	--								--	--
														--	--								--	--
														--	--								--	--
														--	--								--	--
														--	--								--	--
														--	--								--	--
														--	--								--	--
														--	--								--	--
														--	--								--	--
														--	--								--	--
														--	--								--	--
														--	--								--	--
														--	--								--	--
														--	--								--	--
														--	--								--	--
														--	--								--	--
														--	--								--	--
														--	--								--	--
														--	--								--	--
														--	--								--	--
														--	--								--	--
														--	--								--	--
														--	--								--	--
														--	--								--	--
														--	--								--	--
														--	--								--	--
														--	--								--	--
														--	--								--	--
														--	--								--	--
														--	--								--	--
														--	--								--	--
														--	--								--	--
														--	--								--	--
														--	--								--	--
														--	--								--	--
														--	--								--	--
														--	--								--	--
														--	--								--	--
														--	--								--	--
														--	--								--	--
														--	--								--	--
														--	--								--	--
														--	--								--	--
														--	--								--	--
														--	--								--	--
														--	--								--	--
														--	--								--	--
														--	--								--	--
														--	--								--	--
														--	--								--	--
														--	--								--	--
														--	--								--	--
														--	--								--	--
														--	--								--	--
														--	--								--	--
														--	--								--	--
														--	--								--	--
														--	--								--	--
														--	--								--	--
														--	--								--	--
														--	--								--	--
														--	--								--	--
														--	--								--	--
														--	--								--	--
														--	--								--	--
														--	--								--	--
														--	--								--	--
														--	--								--	--
														--	--								--	--
														--	--								--	--
														--	--								--	--
														--	--								--	--
														--	--								--	--
														--	--								--	--
														--	--								--	--
														--	--								--	--
														--	--								--	--
														--	--								--	--
														--	--								--	--
														--	--								--	--
														--	--								--	--
														--	--								--	--
														--	--								--	--
														--	--								--	--
														--	--								--	--
														--	--								--	--
														--	--								--	--
														--	--								--	--
														--	--								--	--
														--	--								--	--
														--	--								--	--
														--	--								--	--
														--	--								--	--
														--	--								--	--
														--	--								--	--
														--	--								--	--
														--	--								--	--
														--	--								--	--
														--	--								--	--
														--	--								--	--
														--	--								--	--
														--	--								--	--
														--	--								--	--
														--	--								--	--
														--	--								--	--
														--	--								--	--
														--	--								--	--
														--	--								--	--
														--	--								--	--
														--	--								--	--
														--	--								--	--
														--	--								--	--
														--	--								--	--
														--	--								--	--
														--	--								--	--
														--	--								--	--
														--	--								--	--
														--	--								--	--
														--	--								--	--
														--	--								--	--
														--	--								--	--
														--	--								--	--
														--	--								--	--
														--	--								--	--
														--	--								--	--
														--	--								--	--
														--	--								--	--
														--	--								--	--
														--	--								--	--
														--	--								--	--
														--	--								--	--
														--	--								--	--
														--	--								--	--
														--	--								--	--
														--	--								--	--
														--	--								--	--
														--	--								--	--
														--	--								--	--
														--	--								--	--
														--	--								--	--
														--	--								--	--
														--	--								--	--
														--	--								--	--
														--	--								--	--
														--	--								--	--
														--	--								--	--
														--	--								--	--
														--	--								--	--
														--	--								--	--
														--	--								--	--
														--	--								--	--
														--	--								--	--
														--	--								--	--
														--	--								--	--
														--	--								--	--
														--	--								--	--
														--	--								--	--
														--	--								--	--
														--	--								--	--
														--	--								--	--
														--	--								--	--
														--	--								--	--
														--	--								--	--
														--	--								--	--
														--	--								--	--
														--	--								--	--
														--	--								--	--
														--	--								--	--
														--	--								--	--
														--	--								--	--
														--	--								--	--
														--	--								--	--
														--	--								--	--
														--	--								--	--
														--	--								--	--
														--	--								--	--
														--	--								--	--
														--	--								--	--
														--	--								--	--
														--	--								--	--
														--	--								--	--
														--	--								--	--
														--	--								--	--
														--	--								--	--
														--	--								--	--
														--	--								--	--
														--	--								--	--
														--	--								--	--
														--	--								--	--
														--	--								--	--
														--	--								--	--
														--	--								--	--
														--	--								--	--
														--	--								--	--
														--	--								--	--
														--	--								--	--
														--	--								--	--
														--	--								--	--
														--	--								--	--
														--	--								--	--
														--	--								--	--
														--	--								--	--
														--	--								--	--
														--	--								--	--
														--	--								--	--
														--	--								--	--
														--	--								--	--
														--	--								--	--
														--	--								--	--
														--	--								--	--
														--	--								--	--
														--	--								--	--
														--	--								--	--
														--	--								--	--
														--	--								--	--
														--	--								--	--
														--	--								--	--
														--	--								--	--
														--	--								--	--
														--	--								--	--
														--	--								--	--
														--	--								--	--
														--	--								--	--
														--	--								--	--
														--	--								--	--
														--	--								--	--
														--	--								--	--
														--	--								--	--
														--	--								--	--
														--	--								--	--
														--	--								--	--
														--	--								--	--
														--	--								--	--
														--	--								--	--
														--	--								--	--
														--	--								--	--
														--	--								--	--
														--	--								--	--
														--	--								--	--
														--	--								--	--
														--	--								--	--
														--	--								--	--
														--	--								--	--
														--	--								--	--
														--	--								--	--
														--	--								--	--
														--	--								--	--
														--	--								--	--
														--	--								--	--
														--	--								--	--
														--	--								--	--
														--	--								--	--
														--	--								--	--
														--	--								--	--
														--	--								--	--
														--	--								--	--
														--	--								--	--
														--	--								--	--
														--	--								--	--
														--	--								--	--
														--	--								--	--
														--	--								--	--
														--	--								--	--
														--	--								--	--
														--	--								--	--
														--	--								--	--
														--	--								--	--
														--	--								--	--
														--	--								--	--
														--	--								--	--
														--	--								--	--
														--	--								--	--
														--	--								--	--
														--	--								--	--
														--	--								--	--
														--	--								--	--
														--	--								--	--
														--	--								--	--
														--	--								--	--
														--	--								--	--
														--	--								--	--
														--	--								--	--
														--	--								--	--
														--	--								--	--
														--	--								--	--
														--	--								--	--
														--	--								--	--
														--	--								--	--
														--	--								--	--
														--	--								--	--
														--	--								--	--
														--	--								--	--
														--	--								--	--
														--	--								--	--
														--	--								--	--
														--	--								--	--
														--	--								--	--
														--	--								--	--
														--	--								--	--
														--	--								--	--
														--	--								--	--
														--	--								--	--
														--	--								--	--
														--	--								--	--
														--	--								--	--
														--	--								--	--
														--	--								--	--
														--	--								--	--
														--	--								--	--
														--	--								--	--
														--	--								--	--
														--	--								--	--
														--	--								--	--
														--	--								--	--
														--	--								--	--
														--	--								--	--
														--	--								--	--
														--	--								--	--
														--	--								--	--
														--	--								--	--
														--	--								--	--
														--	--								--	--
														--	--								--	--
														--	--								--	--
														--	--								--	--
														--	--								--	--
														--	--								--	--
														--	--								--	--
														--	--								--	--
														--	--								--	--
														--	--								--	--
														--	--								--	--
														--	--								--	--
														--	--								--	--
														--	--								--	--
														--	--								--	--
														--	--								--	--
														--	--								--	--
														--	--								--	--
														--	--								--	--
														--	--								--	--
														--	--								--	--
														--	--								--	--
														--	--								--	--
														--	--								--	--
														--	--								--	--
														--	--								--	--
														--	--								--	--
														--	--								--	--
														--	--								--	--

## Sheet: calcuated results
		S0→S1	S1→S0
λ EET	Y6	0.1039	0.09992	0	0.1039
	Qx-1	0.08034	0.07764	0	0.08034
	Qx-2	0.08304	0.08027	0	0.08304
		S0→anionS1→anion	S0→S1
λ ED	Y6	0.07162	0.1396	0	0.07162
	Qx-1	0.07077	0.10557	0	0.07077
	Qx-2	0.07004	0.10873	0	0.07004
		anion→S0
λ CR	Y6	0.1548
	Qx-1	0.12033
	Qx-2	0.12362

## Sheet: device performance data
	Qx-2data					Qx-1data					Y6 data
original data	VOC	JSC	FF	PCE		VOC	JSC	FF	PCE		VOC	JSC	FF	PCE
	0.93233	25.785	75.023	18.037		0.902656	25.6851	76.1531	17.6556		0.849172	25.4881	75.8108	16.4082
	0.9308	26.226	74.732	18.245		0.904157	25.7211	75.3061	17.5128		0.845765	25.891	75.8934	16.6198
	0.93156	26.226	75.007	18.22		0.904314	25.4338	76.4547	17.5844		0.837658	25.9852	73.8829	16.0827
	0.9316	26.0545	74.8726	18.1746		0.906739	25.6302	75.9445	17.6494		0.840175	26.0057	75.8919	16.5827
	0.941	25.423	75.059	17.958		0.907975	25.8816	74.7638	17.5688		0.841465	25.2909	75.5189	16.2093
	0.936	25.23	75.592	17.843		0.908751	25.3381	76.1252	17.5287		0.837367	26.2405	73.0464	16.1881
	0.934	25.357	75.24	17.826		0.908829	25.9779	74.4595	17.5794		0.846091	25.8657	74.7152	16.3511
	0.941622	25.2728	74.3774	17.7007		0.908903	25.2081	76.0803	17.431		0.843659	25.7969	75.3595	16.4009
	0.93117	26.0809	72.9109	17.7071		0.909	25.35	76.06	17.53		0.845504	25.511	74.4467	16.1983
	0.941057	25.2639	74.4871	17.7099		0.90972	25.8564	74.7109	17.5735		0.841551	25.8159	74.6311	16.3556
	0.931247	26.4976	71.8072	17.7192		0.910124	25.8072	75.3255	17.6917		0.838921	26.0774	74.0234	16.3285
	0.934361	26.044	72.8424	17.726		0.910305	25.7312	75.0427	17.5771		0.84887	25.9699	74.2377	16.5017
	0.930412	25.8317	73.7694	17.7295		0.910767	25.7317	74.5263	17.4656		0.835046	25.8879	74.0433	16.0063
	0.936874	25.6394	73.8174	17.7318		0.910922	25.4203	75.3606	17.4501		0.834987	25.6573	75.3062	16.1331
	0.931847	26.2459	72.602	17.7566		0.911028	25.57	74.5915	17.3758		0.865049	25.5912	74.6892	16.5343
	0.933044	26.4374	72.0032	17.7614		0.911168	25.1526	76.4213	17.5143		0.864137	25.7881	74.6589	16.6372
	0.934406	25.6055	74.4091	17.8028		0.911358	25.5431	75.4304	17.5576		0.862156	25.6016	74.7242	16.4934
	0.942423	25.2735	74.847	17.8281		0.911446	25.519	75.1039	17.4685		0.843619	25.4451	75.1413	16.1292
	0.934647	25.4106	75.1005	17.836		0.911478	25.8777	74.936	17.6745		0.84275	26.0997	74.6709	16.4237
	0.937832	25.6868	74.1705	17.8673		0.911495	26.0884	75.4587	17.9433		0.859413	25.643	75.33	16.6
	0.939517	25.4483	74.814	17.8881		0.912627	25.3124	75.2848	17.3911		0.849172	25.4881	75.8108	16.4082
	0.930701	26.3882	72.8636	17.8952		0.9129	25.2324	75.7423	17.4464		0.845765	25.891	75.8934	16.6198
	0.937785	25.4286	75.1689	17.9247		0.913513	25.1417	75.691	17.3839		0.837658	25.9852	73.8829	16.0827
	0.933393	26.0171	73.8537	17.935		0.914069	26.0768	74.7419	17.8152		0.840175	26.0057	75.8919	16.5827
	0.930246	26.6021	72.6354	17.9749		0.916	25.35	75.41	17.51		0.861682	26.4579	72.6424	16.5612
	0.931561	26.814	71.9922	17.983		0.915314	25.2183	76.2321	17.5958		0.856546	26.2846	73.3981	16.5247
	0.937913	26.4498	72.9878	18.1067		0.918594	25.0784	76.5474	17.6338		0.864956	26.4049	72.2583	16.503
	0.931842	27.1952	71.649	18.1572		0.918982	25.3963	75.3406	17.5832		0.862734	26.2647	71.2128	16.1364
	0.934318	26.4652	73.692	18.2219		0.921	26.54	73.45	17.96		0.862	25.73	75	16.62
	0.933024	26.6325	73.4444	18.2502		0.921268	25.1481	75.4989	17.4914
average	0.934618	25.9677	73.859	17.9172		0.911513	25.5673	75.4065	17.5714		0.848415	25.8677	74.5522	16.387
standard error	0.00365091	0.528496	1.15489	0.179013		0.00445314	0.341166	0.696347	0.14028		0.00996518	0.292695	1.15928	0.194317

## Sheet: J-V curves
PM6:Qx-1		PM6:Qx-2		PM6:Y6
Volt (V)	J (mA/cm^2)	Volt (V)	J (mA/cm^2)	Volt (V)	J (mA/cm^2)
-1	-26.5848	-1	-26.4453	-1	-25.9422
-0.99	-26.5968	-0.99	-26.5094	-0.99	-25.9625
-0.98	-26.5835	-0.98	-26.4568	-0.98	-25.9485
-0.97	-26.5829	-0.97	-26.4519	-0.97	-25.9532
-0.96	-26.5753	-0.96	-26.4218	-0.96	-25.9472
-0.95	-26.5753	-0.95	-26.4124	-0.95	-25.9512
-0.94	-26.5666	-0.94	-26.3814	-0.94	-25.9412
-0.93	-26.5681	-0.93	-26.3694	-0.93	-25.9441
-0.92	-26.5612	-0.92	-26.3449	-0.92	-25.9333
-0.91	-26.5583	-0.91	-26.3385	-0.91	-25.9345
-0.9	-26.5465	-0.9	-26.3193	-0.9	-25.9222
-0.89	-26.5462	-0.89	-26.3182	-0.89	-25.9243
-0.88	-26.5369	-0.88	-26.3052	-0.88	-25.9134
-0.87	-26.5344	-0.87	-26.3081	-0.87	-25.9134
-0.86	-26.5252	-0.86	-26.2979	-0.86	-25.9012
-0.85	-26.5249	-0.85	-26.3013	-0.85	-25.9027
-0.84	-26.5156	-0.84	-26.2902	-0.84	-25.888
-0.83	-26.5142	-0.83	-26.2925	-0.83	-25.8807
-0.82	-26.5093	-0.82	-26.2809	-0.82	-25.8636
-0.81	-26.511	-0.81	-26.2837	-0.81	-25.8553
-0.8	-26.5051	-0.8	-26.2732	-0.8	-25.8325
-0.79	-26.5045	-0.79	-26.2757	-0.79	-25.8238
-0.78	-26.4973	-0.78	-26.2647	-0.78	-25.8066
-0.77	-26.4952	-0.77	-26.266	-0.77	-25.8013
-0.76	-26.4898	-0.76	-26.2532	-0.76	-25.7879
-0.75	-26.4916	-0.75	-26.2534	-0.75	-25.7889
-0.74	-26.4877	-0.74	-26.2409	-0.74	-25.7785
-0.73	-26.4902	-0.73	-26.2419	-0.73	-25.7807
-0.72	-26.4875	-0.72	-26.2305	-0.72	-25.7708
-0.71	-26.489	-0.71	-26.2303	-0.71	-25.7725
-0.7	-26.4863	-0.7	-26.2163	-0.7	-25.7634
-0.69	-26.4873	-0.69	-26.2153	-0.69	-25.7677
-0.68	-26.4837	-0.68	-26.1984	-0.68	-25.7597
-0.67	-26.4858	-0.67	-26.1922	-0.67	-25.7651
-0.66	-26.4883	-0.66	-26.1677	-0.66	-25.7586
-0.65	-26.4923	-0.65	-26.154	-0.65	-25.7635
-0.64	-26.4944	-0.64	-26.1264	-0.64	-25.7565
-0.63	-26.4953	-0.63	-26.1113	-0.63	-25.7615
-0.62	-26.4935	-0.62	-26.085	-0.62	-25.7524
-0.61	-26.49	-0.61	-26.0764	-0.61	-25.755
-0.6	-26.4865	-0.6	-26.0572	-0.6	-25.7444
-0.59	-26.4807	-0.59	-26.0512	-0.59	-25.7459
-0.58	-26.4746	-0.58	-26.037	-0.58	-25.7363
-0.57	-26.4667	-0.57	-26.0356	-0.57	-25.7404
-0.56	-26.4574	-0.56	-26.024	-0.56	-25.7321
-0.55	-26.4449	-0.55	-26.0236	-0.55	-25.7399
-0.54	-26.4368	-0.54	-26.0131	-0.54	-25.729
-0.53	-26.4253	-0.53	-26.0133	-0.53	-25.7291
-0.52	-26.4167	-0.52	-26.0033	-0.52	-25.7138
-0.51	-26.4068	-0.51	-26.006	-0.51	-25.709
-0.5	-26.4021	-0.5	-25.9974	-0.5	-25.6855
-0.49	-26.3913	-0.49	-26.0015	-0.49	-25.6784
-0.48	-26.3882	-0.48	-25.9931	-0.48	-25.6591
-0.47	-26.3788	-0.47	-25.9939	-0.47	-25.6514
-0.46	-26.3748	-0.46	-25.983	-0.46	-25.633
-0.45	-26.3657	-0.45	-25.984	-0.45	-25.6304
-0.44	-26.3643	-0.44	-25.9719	-0.44	-25.6122
-0.43	-26.3554	-0.43	-25.9719	-0.43	-25.613
-0.42	-26.355	-0.42	-25.9606	-0.42	-25.6037
-0.41	-26.3465	-0.41	-25.9631	-0.41	-25.6089
-0.4	-26.3459	-0.4	-25.9514	-0.4	-25.6021
-0.39	-26.3361	-0.39	-25.9537	-0.39	-25.6138
-0.38	-26.3355	-0.38	-25.9418	-0.38	-25.608
-0.37	-26.3258	-0.37	-25.9452	-0.37	-25.6141
-0.36	-26.3265	-0.36	-25.9314	-0.36	-25.6115
-0.35	-26.3155	-0.35	-25.9297	-0.35	-25.6203
-0.34	-26.3157	-0.34	-25.9081	-0.34	-25.6169
-0.33	-26.3021	-0.33	-25.9066	-0.33	-25.6245
-0.32	-26.3013	-0.32	-25.8876	-0.32	-25.6239
-0.31	-26.2865	-0.31	-25.8836	-0.31	-25.6283
-0.3	-26.2881	-0.3	-25.865	-0.3	-25.6249
-0.29	-26.2733	-0.29	-25.8641	-0.29	-25.6287
-0.28	-26.2776	-0.28	-25.8448	-0.28	-25.6237
-0.27	-26.2621	-0.27	-25.8409	-0.27	-25.6292
-0.26	-26.2649	-0.26	-25.8236	-0.26	-25.6224
-0.25	-26.246	-0.25	-25.8235	-0.25	-25.6258
-0.24	-26.2475	-0.24	-25.8109	-0.24	-25.6222
-0.23	-26.226	-0.23	-25.8123	-0.23	-25.6256
-0.22	-26.227	-0.22	-25.801	-0.22	-25.6165
-0.21	-26.2054	-0.21	-25.8031	-0.21	-25.6148
-0.2	-26.208	-0.2	-25.7937	-0.2	-25.5968
-0.19	-26.1857	-0.19	-25.7963	-0.19	-25.5845
-0.18	-26.1904	-0.18	-25.7866	-0.18	-25.5642
-0.17	-26.1693	-0.17	-25.7898	-0.17	-25.5516
-0.16	-26.1762	-0.16	-25.7839	-0.16	-25.5325
-0.15	-26.1546	-0.15	-25.7856	-0.15	-25.5242
-0.14	-26.1652	-0.14	-25.7769	-0.14	-25.5114
-0.13	-26.1425	-0.13	-25.7787	-0.13	-25.5064
-0.12	-26.1536	-0.12	-25.77	-0.12	-25.496
-0.11	-26.1299	-0.11	-25.7701	-0.11	-25.4926
-0.1	-26.1424	-0.1	-25.7647	-0.1	-25.4879
-0.09	-26.1159	-0.09	-25.7682	-0.09	-25.4867
-0.08	-26.1302	-0.08	-25.762	-0.08	-25.4834
-0.07	-26.1038	-0.07	-25.7616	-0.07	-25.4815
-0.06	-26.1178	-0.06	-25.7526	-0.06	-25.4813
-0.05	-26.0861	-0.05	-25.7472	-0.05	-25.4776
-0.04	-26.0992	-0.04	-25.731	-0.04	-25.4747
-0.03	-26.0662	-0.03	-25.7202	-0.03	-25.4671
-0.02	-26.0789	-0.02	-25.7033	-0.02	-25.467
-0.01	-26.057	-0.01	-25.6815	-0.01	-25.4583
0	-26.0753	0	-25.6527	0	-25.4528
0.01	-26.0545	0.01	-25.6331	0.01	-25.4468
0.02	-26.0746	0.02	-25.6074	0.02	-25.4453
0.03	-26.0518	0.03	-25.5897	0.03	-25.4352
0.04	-26.0588	0.04	-25.5729	0.04	-25.4364
0.05	-26.0298	0.05	-25.5664	0.05	-25.4334
0.06	-26.0337	0.06	-25.5551	0.06	-25.4306
0.07	-25.9992	0.07	-25.5531	0.07	-25.4224
0.08	-26.002	0.08	-25.5446	0.08	-25.4224
0.09	-25.9659	0.09	-25.5466	0.09	-25.4121
0.1	-25.9696	0.1	-25.5408	0.1	-25.4086
0.11	-25.9334	0.11	-25.5411	0.11	-25.3942
0.12	-25.9389	0.12	-25.5341	0.12	-25.388
0.13	-25.9016	0.13	-25.5347	0.13	-25.3653
0.14	-25.9102	0.14	-25.528	0.14	-25.3516
0.15	-25.8772	0.15	-25.5282	0.15	-25.3251
0.16	-25.888	0.16	-25.5235	0.16	-25.3137
0.17	-25.8557	0.17	-25.5225	0.17	-25.2886
0.18	-25.8705	0.18	-25.5166	0.18	-25.2835
0.19	-25.8356	0.19	-25.5143	0.19	-25.2607
0.2	-25.8492	0.2	-25.5086	0.2	-25.2593
0.21	-25.8142	0.21	-25.5048	0.21	-25.2356
0.22	-25.8294	0.22	-25.5013	0.22	-25.2389
0.23	-25.7926	0.23	-25.4945	0.23	-25.2132
0.24	-25.8088	0.24	-25.4882	0.24	-25.2175
0.25	-25.7721	0.25	-25.479	0.25	-25.1913
0.26	-25.7892	0.26	-25.47	0.26	-25.1986
0.27	-25.7509	0.27	-25.4526	0.27	-25.1678
0.28	-25.7689	0.28	-25.4419	0.28	-25.1771
0.29	-25.7319	0.29	-25.4221	0.29	-25.1477
0.3	-25.7511	0.3	-25.4097	0.3	-25.156
0.31	-25.7128	0.31	-25.385	0.31	-25.1225
0.32	-25.7315	0.32	-25.3721	0.32	-25.1347
0.33	-25.6893	0.33	-25.3468	0.33	-25.0989
0.34	-25.7071	0.34	-25.3338	0.34	-25.1075
0.35	-25.6616	0.35	-25.3078	0.35	-25.0605
0.36	-25.6778	0.36	-25.2984	0.36	-25.1114
0.37	-25.6278	0.37	-25.2738	0.37	-25.0612
0.38	-25.6432	0.38	-25.2659	0.38	-25.1143
0.39	-25.5903	0.39	-25.2411	0.39	-25.0655
0.4	-25.6055	0.4	-25.234	0.4	-25.1259
0.41	-25.5498	0.41	-25.206	0.41	-25.0282
0.42	-25.566	0.42	-25.201	0.42	-25.08
0.43	-25.5086	0.43	-25.1739	0.43	-24.9733
0.44	-25.5258	0.44	-25.168	0.44	-25.0213
0.45	-25.4659	0.45	-25.1361	0.45	-24.9123
0.46	-25.4832	0.46	-25.1345	0.46	-24.9635
0.47	-25.4252	0.47	-25.098	0.47	-24.8584
0.48	-25.4473	0.48	-25.0907	0.48	-24.9079
0.49	-25.391	0.49	-25.0366	0.49	-24.8042
0.5	-25.4159	0.5	-25.0593	0.5	-24.8514
0.51	-25.3583	0.51	-24.9973	0.51	-24.7469
0.52	-25.383	0.52	-25.0179	0.52	-24.7919
0.53	-25.3235	0.53	-24.954	0.53	-24.6886
0.54	-25.3462	0.54	-24.9899	0.54	-24.7266
0.55	-25.2823	0.55	-24.8915	0.55	-24.6244
0.56	-25.3027	0.56	-24.9236	0.56	-24.6554
0.57	-25.2343	0.57	-24.8182	0.57	-24.5482
0.58	-25.2498	0.58	-24.8418	0.58	-24.5709
0.59	-25.1744	0.59	-24.7244	0.59	-24.4611
0.6	-25.1847	0.6	-24.7382	0.6	-24.4704
0.61	-25.1227	0.61	-24.61	0.61	-24.3539
0.62	-25.1244	0.62	-24.6161	0.62	-24.3524
0.63	-25.0539	0.63	-24.4809	0.63	-24.2273
0.64	-25.0485	0.64	-24.4812	0.64	-24.2057
0.65	-24.9693	0.65	-24.3374	0.65	-24.0672
0.66	-24.931	0.66	-24.3317	0.66	-24.0186
0.67	-24.838	0.67	-24.1796	0.67	-23.8507
0.68	-24.781	0.68	-24.1669	0.68	-23.7614
0.69	-24.6651	0.69	-24.0036	0.69	-23.5539
0.7	-24.5834	0.7	-23.9782	0.7	-23.4041
0.71	-24.4469	0.71	-23.7971	0.71	-23.1289
0.72	-24.3335	0.72	-23.7521	0.72	-22.8873
0.73	-24.1636	0.73	-23.5449	0.73	-22.4999
0.74	-24.0114	0.74	-23.471	0.74	-22.1092
0.75	-23.796	0.75	-23.229	0.75	-21.5508
0.76	-23.5797	0.76	-23.1153	0.76	-20.9402
0.77	-23.2918	0.77	-22.8205	0.77	-20.1145
0.78	-22.9801	0.78	-22.644	0.78	-19.1701
0.79	-22.5721	0.79	-22.2743	0.79	-17.9444
0.8	-22.1035	0.8	-22.0033	0.8	-16.5037
0.81	-21.5069	0.81	-21.5149	0.81	-14.6999
0.82	-20.798	0.82	-21.0957	0.82	-12.5877
0.83	-19.9016	0.83	-20.4254	0.83	-10.031
0.84	-18.8157	0.84	-19.7715	0.84	-7.10189
0.85	-17.4575	0.85	-18.8162	0.85	-3.69124
0.86	-15.8025	0.86	-17.8145	0.86	0.23027
0.87	-13.7675	0.87	-16.4448	0.87	4.58397
0.88	-11.3109	0.88	-14.938	0.88	9.45215
0.89	-8.33993	0.89	-12.9884	0.89	14.7938
0.9	-4.80961	0.9	-10.8183	0.9	20.5375
0.91	-0.71454	0.91	-8.1244	0.91	26.6634
0.92	4.065	0.92	-5.18679	0.92	33.2082
0.93	9.47435	0.93	-1.68557	0.93	40.0719
0.94	15.554	0.94	2.2184	0.94	47.2518
0.95	22.3238	0.95	6.60805	0.95	54.787
0.96	29.7682	0.96	11.3943	0.96	62.5457
0.97	37.8335	0.97	16.7342	0.97	70.6125
0.98	46.5214	0.98	22.3387	0.98	78.8667
0.99	55.3165	0.99	28.167	0.99	87.236
1	65.0199	1	34.1945	1	95.8434

## Sheet: EQE spectra 
EQE									Qx-1	Qx-2	Y6
PM6:Qx-1		PM6:Qx-2		PM6:Y6				Lambda(nm)	Current density mA cm-2	Current density mA cm-2	Current density mA cm-2
AM1.5G	24.928	AM1.5G	25.2833	AM1.5G	24.63			300	0.34965	0.35739	0.3361
AM1.5D	21.395	AM1.5D	21.606	AM1.5D	21.943			310	0.35034	0.35773	0.33684
AM 0	28.452	AM 0	28.814	AM 0	29.193			320	0.35662	0.36217	0.3433
Lambda(nm)	EQE (%)	Lambda(nm)	EQE (%)	Lambda(nm)	EQE (%)			330	0.38264	0.3851	0.37011
300	1.558	300	0.93233	300	1.941			340	0.42452	0.42833	0.41386
310	5.404	310	2.69775	310	5.791			350	0.47858	0.49154	0.46983
320	11.843	320	8.38579	320	12.195			360	0.54481	0.57285	0.53979
330	20.742	330	18.2738	330	21.364			370	0.62825	0.67925	0.62798
340	30.433	340	31.4153	340	31.792			380	0.70589	0.7753	0.7067
350	36.274	350	42.4087	350	37.553			390	0.80096	0.88355	0.80152
360	38.132	360	46.8162	360	40.282			400	0.94552	1.04885	0.9543
370	37.029	370	47.2164	370	39.138			410	1.09312	1.22665	1.12657
380	36.148	380	44.724	380	36.653			420	1.27438	1.44701	1.35018
390	37.921	390	43.179	390	37.821			430	1.4441	1.64335	1.55595
400	40.219	400	45.9893	400	42.507			440	1.75559	1.97745	1.91217
410	42.57	410	51.279	410	49.682			450	2.16341	2.3992	2.35124
420	47.64	420	57.9146	420	58.772			460	2.59515	2.84788	2.79576
430	55.951	430	64.7283	430	67.835			470	3.04104	3.31801	3.24217
440	65.021	440	69.7414	440	74.358			480	3.53777	3.83938	3.72818
450	72.05	450	74.5115	450	77.571			490	4.05445	4.38464	4.22467
460	76.103	460	79.0871	460	78.356			500	4.56268	4.9138	4.70819
470	78.015	470	82.2578	470	78.106			510	5.08839	5.45499	5.20635
480	79.294	480	83.2258	480	77.582			520	5.62379	5.99966	5.71176
490	80.581	490	85.0397	490	77.433			530	6.18491	6.56521	6.24073
500	81.564	500	84.9221	500	77.598			540	6.73773	7.12145	6.76413
510	82.556	510	84.9869	510	78.229			550	7.32799	7.71073	7.32487
520	83.786	520	85.2357	520	79.093			560	7.91125	8.28721	7.87839
530	84.982	530	85.6544	530	80.113			570	8.51441	8.87818	8.45038
540	85.618	540	86.1471	540	81.061			580	9.14012	9.48901	9.04331
550	86.408	550	86.2645	550	82.087			590	9.72082	10.0538	9.59373
560	87.608	560	86.5899	560	83.141			600	10.3578	10.6691	10.1937
570	88.551	570	86.761	570	83.975			610	10.9988	11.2871	10.7988
580	89.051	580	86.933	580	84.386			620	11.6485	11.9103	11.4131
590	89.015	590	86.5702	590	84.372			630	12.266	12.5022	12.0004
600	89.215	600	86.1918	600	84.04			640	12.9022	13.1145	12.6123
610	88.714	610	85.5202	610	83.747			650	13.502	13.6982	13.1958
620	88.157	620	84.5575	620	83.335			660	14.112	14.3036	13.7942
630	87.273	630	83.6619	630	83.019			670	14.7284	14.9275	14.3987
640	85.947	640	82.7242	640	82.662			680	15.34	15.5587	14.9922
650	84.159	650	81.8905	650	81.873			690	15.8714	16.1063	15.4978
660	81.893	660	81.2926	660	80.339			700	16.4591	16.7125	16.0514
670	80.36	670	81.3185	670	78.805			710	17.0765	17.3455	16.6275
680	79.83	680	82.3833	680	77.455			720	17.546	17.826	17.0631
690	80.776	690	83.2482	690	76.867			730	18.0903	18.3813	17.5677
700	81.167	700	83.7361	700	76.466			740	18.6837	18.9869	18.1183
710	81.835	710	83.901	710	76.353			750	19.2859	19.6031	18.6798
720	82.042	720	83.9595	720	76.122			760	19.4168	19.7369	18.8021
730	81.92	730	83.5592	730	75.932			770	19.9986	20.3268	19.3419
740	81.532	740	83.2056	740	75.66			780	20.5923	20.9224	19.8936
750	80.664	750	82.5544	750	75.215			790	21.1592	21.4865	20.4216
760	80.254	760	82.0268	760	74.965			800	21.7248	22.0452	20.9487
770	80.697	770	81.8243	770	74.881			810	22.2873	22.5945	21.4753
780	81.109	780	81.3667	780	75.366			820	22.7407	23.0391	21.9088
790	81.55	790	81.1472	790	75.956			830	23.2221	23.5008	22.3691
800	81.724	800	80.7265	800	76.154			840	23.726	23.9851	22.864
810	81.553	810	79.6363	810	76.352			850	24.1119	24.3719	23.2673
820	79.527	820	77.9992	820	76.044			860	24.4469	24.7206	23.6643
830	78.519	830	75.2899	830	75.062			870	24.669	24.9719	23.9882
840	73.217	840	70.3749	840	71.921			880	24.7925	25.1269	24.228
850	62.983	850	63.1266	850	65.814			890	24.8636	25.216	24.4047
860	48.876	860	50.8736	860	57.929			900	24.8916	25.2522	24.4985
870	32.717	870	37.0098	870	47.695			910	24.9033	25.2672	24.548
880	18.517	880	23.2461	880	35.96			920	24.9115	25.2758	24.588
890	10.712	890	13.4406	890	26.653			930	24.9139	25.2788	24.601
900	5.207	900	6.71202	900	17.394			940	24.9153	25.2806	24.6092
910	2.541	910	3.2674	910	10.797			950	24.9156	25.2809	24.6108
920	1.491	920	1.56207	920	7.238			960	24.9161	25.2814	24.6136
930	0.724	930	0.92239	930	4.034			970	24.9167	25.2819	24.6158
940	0.414	940	0.48466	940	2.295			980	24.917	25.2822	24.617
950	0.258	950	0.27003	950	1.393			990	24.9173	25.2825	24.6178
960	0.161	960	0.15993	960	0.845			1000	24.9178	25.2826	24.6186
970	0.109	970	0.10653	970	0.449			1010	24.9182	25.2828	24.6194
980	0.065	980	0.07052	980	0.25			1020	24.9189	25.2828	24.6203
990	0.049	990	0.03766	990	0.143			1030	24.92	25.2829	24.6214
1000	0.089	1000	0.02594	1000	0.122			1040	24.9212	25.2832	24.6228
1010	0.06	1010	0.03097	1010	0.146			1050	24.9218	25.2833	24.6236
1020	0.131	1020	0.00928	1020	0.163			1060	24.9232	--	24.6249
1030	0.18	1030	0.01589	1030	0.191			1070	24.9252	--	24.6268
1040	0.227	1040	0.03855	1040	0.238			1080	24.9258	--	24.6281
1050	0.103	1050	0.02003	1050	0.153			1090	24.927	--	24.629
--	0.25	--		1060	0.236			1100	24.928	--	24.63
--	0.394	--		1070	0.359			--	--	--	--
--	0.119	--		1080	0.254			--	--	--	--
--	0.242	--		1090	0.187			--	--	--	--
--	0.229	--		1100	0.225			--	--	--	--
--	--	--	--	--	--			--	--	--	--
--	--	--	--	--	--			--	--	--	--
--	--	--	--	--	--			--	--	--	--
--	--	--	--	--	--			--	--	--	--
--	--	--	--	--	--			--	--	--	--
--	--	--	--	--	--			--	--	--	--
--	--	--	--	--	--			--	--	--	--
--	--	--	--	--	--			--	--	--	--
--	--	--	--	--	--			--	--	--	--
--	--	--	--	--	--			--	--	--	--
--	--	--	--	--	--			--	--	--	--
--	--	--	--	--	--			--	--	--	--
--	--	--	--	--	--			--	--	--	--
--	--	--	--	--	--			--	--	--	--
--	--	--	--	--	--			--	--	--	--
--	--	--	--	--	--			--	--	--	--
--	--	--	--	--	--			--	--	--	--
--	--	--	--	--	--			--	--	--	--
--	--	--	--	--	--			--	--	--	--
--	--	--	--	--	--			--	--	--	--
--	--	--	--	--	--			--	--	--	--
--	--	--	--	--	--			--	--	--	--
--	--	--	--	--	--			--	--	--	--
--	--	--	--	--	--			--	--	--	--
--	--	--	--	--	--			--	--	--	--
--	--	--	--	--	--			--	--	--	--
--	--	--	--	--	--			--	--	--	--
--	--	--	--	--	--			--	--	--	--
--	--	--	--	--	--			--	--	--	--
--	--	--	--	--	--
--	--	--	--	--	--
--	--	--	--	--	--
--	--	--	--	--	--
--	--	--	--	--	--
--	--	--	--	--	--
--	--	--	--	--	--
--	--	--	--	--	--
--	--	--	--	--	--
--	--	--	--	--	--
--	--	--	--	--	--
--	--	--	--	--	--
--	--	--	--	--	--
--	--	--	--	--	--
--	--	--	--	--	--
--	--	--	--	--	--
--	--	--	--	--	--
--	--	--	--	--	--
--	--	--	--	--	--
--	--	--	--	--	--
--	--	--	--	--	--
--	--	--	--	--	--
--	--	--	--	--	--
--	--	--	--	--	--
--	--	--	--	--	--

## Sheet: in-plane and out-of-plane cuts
pure films													blend films
PM6-IP		PM6-OOP		Qx-1-IP		Qx-1-OOP		Qx-2-IP		Qx-2-OOP			PM6:Qx-1-IP		PM6:Qx-1-OOP		PM6:Qx-2-IP		PM6:Qx-2-OOP
q	instensity	q	instensity	0.02191	0	0.01068	27	0.02191	4000	0.01068	8000		0.02191	2	0.01068	1	0.02191	0	0.01068	0
0.02191	0.2	0.01068	0.2	0.02751	9	0.01597	9	0.02751	2000	0.01597	8000		0.02751	1	0.01597	0	0.02751	0	0.01597	50
0.0275	0.2	0.01596	0.1	0.03246	0	0.02159	0	0.03246	8000	0.02159	2000		0.03246	0	0.02159	1	0.03246	0	0.02159	0
0.03245	0.1	0.02158	0.2	0.03383	18	0.02707	0	0.03383	4000	0.02707	2000		0.03383	2	0.02707	0	0.03383	100	0.02707	100
0.03382	0.2	0.02705	0.3	0.03751	36	0.03227	21	0.03751	6000	0.03227	6666.67		0.03751	0	0.03227	0.5	0.03751	50	0.03227	166.667
0.03751	0.2	0.03226	0.3	0.0391	18	0.03752	21	0.0391	0	0.03752	4000		0.0391	2	0.03752	1.16667	0.0391	50	0.03752	166.667
0.03909	0.3	0.0375	0.36667	0.04336	18	0.04255	27	0.04336	4000	0.04255	6000		0.04336	2	0.04255	1	0.04336	150	0.04255	100
0.04335	0.1	0.04252	0.9	0.04426	36	0.04363	9	0.04426	4000	0.04363	3000		0.04426	1	0.04363	2.75	0.04426	150	0.04363	175
0.04425	0.5	0.04361	0.25	0.04808	27	0.04825	72	0.04808	4000	0.04825	20666.7		0.04808	0	0.04825	3.83333	0.04808	0	0.04825	383.333
0.04807	0.2	0.04822	0.33333	0.04908	9	0.05335	219	0.04908	0	0.05335	40000		0.04908	2	0.05335	12.8333	0.04908	100	0.05335	950
0.04907	1.1	0.05332	0.33333	0.05116	63	0.05899	216	0.05116	4000	0.05899	42000		0.05116	3	0.05899	10	0.05116	250	0.05899	1200
0.05114	2.7	0.05895	0.56667	0.05332	117	0.06361	180	0.05332	40000	0.06361	30000		0.05332	9	0.06361	12	0.05332	750	0.06361	800
0.0533	2.4	0.06357	0.3	0.05443	378	0.06523	168.75	0.05443	52000	0.06523	41000		0.05443	31	0.06523	10.375	0.05443	1250	0.06523	900
0.05441	2.6	0.06518	0.925	0.05557	351	0.07034	156.6	0.05557	74000	0.07034	28000		0.05557	47	0.07034	6.5	0.05557	1850	0.07034	970
0.05555	3.3	0.07029	0.82	0.05913	378	0.07585	108	0.05913	100000	0.07585	20400		0.05913	40	0.07585	8.2	0.05913	2350	0.07585	580
0.05911	2.1	0.07579	1.06	0.06036	369	0.07976	99	0.06036	72000	0.07976	21333.3		0.06036	39	0.07976	5.5	0.06036	2150	0.07976	700
0.06034	3.3	0.0797	1.06667	0.06162	360	0.08179	103.5	0.06162	62000	0.08179	22000		0.06162	36	0.08179	6.75	0.06162	1550	0.08179	550
0.0616	1.2	0.08172	0.85	0.06291	306	0.086	95.4	0.06291	64000	0.086	18000		0.06291	34	0.086	4	0.06291	2150	0.086	420
0.06289	2.2	0.08594	1.04	0.06422	288	0.09044	91.8	0.06422	64000	0.09044	16400		0.06422	50	0.09044	4.2	0.06422	2000	0.09044	510
0.0642	1.8	0.09037	1.3	0.06557	288	0.0951	90	0.06557	65000	0.0951	16000		0.06557	30.5	0.0951	6	0.06557	1675	0.0951	350
0.06554	1.75	0.09266	0.7	0.06833	243	0.09752	70.5	0.06833	50000	0.09752	17666.7		0.06833	26	0.09752	5.16667	0.06833	2050	0.09752	416.667
0.06831	2	0.09744	1.15714	0.06976	238.5	0.10254	88.7143	0.06976	68000	0.10254	12285.7		0.06976	28	0.10254	3.85714	0.06976	1525	0.10254	350
0.06974	1.8	0.10246	0.77143	0.07122	216	0.10783	86.1428	0.07122	46000	0.10783	17428.6		0.07122	26	0.10783	3.07143	0.07122	1150	0.10783	342.857
0.07119	1.5	0.10774	0.75714	0.07271	279	0.11339	3187.29	0.07271	38000	0.11339	313714		0.07271	25	0.11339	90	0.07271	1150	0.11339	13657.1
0.07268	2.5	0.11329	1.05714	0.07578	171	0.11628	12816	0.07578	39000	0.11628	1182000		0.07578	21.5	0.11628	410	0.07578	1000	0.11628	56100
0.07575	1.3	0.11913	0.95714	0.07736	175.5	0.11923	18894	0.07736	42000	0.11923	1495000		0.07736	20.5	0.11923	681.833	0.07736	875	0.11923	83816.7
0.07733	1.25	0.12216	0.84	0.07898	135	0.12227	33125.4	0.07898	26000	0.12227	2386800		0.07898	14	0.12227	1276.8	0.07898	1000	0.12227	153990
0.07895	1.9	0.12527	1.025	0.08063	130.5	0.12538	18497.2	0.08063	28000	0.12538	1473500		0.08063	22.5	0.12538	903.875	0.08063	725	0.12538	90025
0.0806	1.4	0.12846	2.57143	0.08231	162	0.12857	28513	0.08231	21000	0.12857	2188440		0.08231	14.5	0.12857	1318.61	0.08231	600	0.12857	145006
0.08228	1.6	0.13173	2.55	0.08403	153	0.1352	25936	0.08403	22000	0.1352	1996440		0.08403	13	0.1352	1226.94	0.08403	700	0.1352	135117
0.084	1.5	0.13508	16.7778	0.08579	85.5	0.13864	24118.7	0.08579	27000	0.13864	1801710		0.08579	13.5	0.13864	1107.64	0.08579	775	0.13864	123514
0.08575	1.25	0.13852	44.3571	0.08758	112.5	0.14217	17604	0.08758	20000	0.14217	1425000		0.08758	12.5	0.14217	875.75	0.08758	525	0.14217	89175
0.08754	0.9	0.14204	52.85	0.08941	108	0.14579	19344	0.08941	26000	0.14579	1506890		0.08941	7	0.14579	953.278	0.08941	600	0.14579	102683
0.08937	1.8	0.14566	74.0222	0.09128	112.5	0.1495	17151	0.09128	29000	0.1495	1364440		0.09128	14	0.1495	823.722	0.09128	475	0.1495	90916.7
0.09124	2.05	0.14936	86.3857	0.09319	126	0.1533	21834	0.09319	25000	0.1533	1655330		0.09319	13.5	0.1533	1006.67	0.09319	400	0.1533	115867
0.09315	1	0.15316	95.3667	0.09514	54	0.1572	9307.12	0.09514	20000	0.1572	825500		0.09514	14	0.1572	511	0.09514	550	0.1572	52543.8
0.09509	2.7	0.15706	71.55	0.09712	132.75	0.16121	11420.2	0.09712	29500	0.16121	944000		0.09712	14.25	0.16121	581.909	0.09712	587.5	0.16121	61590.9
0.09708	2.15	0.16106	70.5727	0.09915	67.5	0.16531	10627	0.09915	28000	0.16531	842000		0.09915	13	0.16531	542.056	0.09915	550	0.16531	57772.2
0.09911	1.4	0.16515	66.2222	0.10122	177	0.16952	12462.4	0.10122	30666.7	0.16952	962286		0.10122	14	0.16952	603.786	0.10122	400	0.16952	66271.4
0.10118	2.3	0.16936	72.8	0.10334	135	0.17383	5406	0.10334	37000	0.17383	524667		0.10334	13.5	0.17383	343.083	0.10334	550	0.17383	33766.7
0.10329	1.85	0.17366	47.8833	0.1055	157.5	0.17825	8289	0.1055	30000	0.17825	690000		0.1055	10.5	0.17825	440.455	0.1055	825	0.17825	47409.1
0.10545	1.9	0.17808	56.8	0.1077	195	0.18279	7371	0.1077	42000	0.18279	646727		0.1077	14.3333	0.18279	408.182	0.1077	916.667	0.18279	44472.7
0.10765	2.425	0.18261	53.2636	0.10995	117	0.18744	5908.91	0.10995	37000	0.18744	515818		0.10995	15	0.18744	344.773	0.10995	625	0.18744	36813.6
0.1099	1.65	0.18726	47.7	0.11225	159.75	0.19221	5425.62	0.11225	32000	0.19221	495385		0.11225	17.25	0.19221	332.654	0.11225	900	0.19221	34692.3
0.11219	3	0.19203	47.1538	0.1146	159	0.19711	4947.23	0.1146	34000	0.19711	437846		0.1146	17.6667	0.19711	305.192	0.1146	716.667	0.19711	32700
0.11454	2.46667	0.19691	47.5636	0.11699	117	0.20212	4981.91	0.11699	27333.3	0.20212	459273		0.11699	13	0.20212	312.409	0.11699	766.667	0.20212	33681.8
0.11693	3.35	0.20192	44.7846	0.11944	141.75	0.20727	4118.54	0.11944	28500	0.20727	403385		0.11944	21.5	0.20727	281.615	0.11944	1225	0.20727	29446.2
0.11937	2.5	0.20706	44.7231	0.12193	171	0.21254	3825.69	0.12193	30000	0.21254	386615		0.12193	11	0.21254	275.808	0.12193	625	0.21254	28473.1
0.12187	3	0.21233	45.6615	0.12448	214.2	0.21795	3189	0.12448	54800	0.21795	328267		0.12448	26.4	0.21795	246.633	0.12448	1230	0.21795	24993.3
0.12441	2.9	0.21773	42.64	0.12708	157.5	0.2235	2665.06	0.12708	42000	0.2235	287176		0.12708	11.5	0.2235	232.324	0.12708	725	0.2235	23067.6
0.12701	3.2	0.22327	42.6529	0.12974	237	0.22919	2459.65	0.12974	55666.7	0.22919	276118		0.12974	22.1667	0.22919	225.441	0.12974	1375	0.22919	22820.6
0.12966	2.96667	0.22895	45.66	0.13245	225	0.23502	2517	0.13245	39000	0.23502	274667		0.13245	25	0.23502	246.067	0.13245	1175	0.23502	23716.7
0.13237	4.06667	0.23478	45.8177	0.13522	216	0.241	2376.53	0.13522	58400	0.241	258706		0.13522	28.6	0.241	249.176	0.13522	1200	0.241	23461.8
0.13514	3.13333	0.24075	48.6118	0.13804	263.25	0.24713	2017.59	0.13804	56500	0.24713	231882		0.13804	24.75	0.24713	233.765	0.13804	1437.5	0.24713	21855.9
0.13796	4.96667	0.24688	47.6882	0.14092	194.4	0.25342	2192.85	0.14092	47600	0.25342	238300		0.14092	28	0.25342	255.9	0.14092	1270	0.25342	23567.5
0.14084	3.28333	0.25316	50.9412	0.14387	277.2	0.25987	1747.44	0.14387	51600	0.25987	210000		0.14387	26.8	0.25987	253.46	0.14387	1580	0.25987	21538
0.14379	4.6	0.2596	56.3231	0.14688	243	0.26649	1443.86	0.14688	52400	0.26649	194381		0.14688	28.2	0.26649	238.19	0.14688	1470	0.26649	19600
0.14679	3.45	0.2662	54.5762	0.14994	234	0.27327	1514.84	0.14994	57333.3	0.27327	193368		0.14994	29	0.27327	264.579	0.14994	1616.67	0.27327	21515.8
0.14986	4.08333	0.27298	57.7333	0.15308	220.5	0.28023	1570.15	0.15308	41500	0.28023	192692		0.15308	19.75	0.28023	279.846	0.15308	1212.5	0.28023	22142.3
0.15299	4.225	0.27992	62.7875	0.15628	268.714	0.28736	1160.33	0.15628	54571.4	0.28736	161926		0.15628	28.2857	0.28736	247.815	0.15628	1592.86	0.28736	18350
0.15618	3.61429	0.28705	60.7667	0.15954	271.5	0.29467	1178.22	0.15954	52000	0.29467	157043		0.15954	28	0.29467	249.196	0.15954	1716.67	0.29467	18393.5
0.15944	4.4	0.29435	59.324	0.16288	283.5	0.30217	1284	0.16288	47666.7	0.30217	163200		0.16288	27	0.30217	264.517	0.16288	1500	0.30217	19005
0.16278	4.13333	0.30184	64.6833	0.16628	266.625	0.30986	973.862	0.16628	55250	0.30986	138069		0.16628	28.125	0.30986	207.603	0.16628	1681.25	0.30986	14189.7
0.16618	4.34286	0.30952	54.8	0.16975	276	0.31775	1118.65	0.16975	57666.7	0.31775	147765		0.16975	31.8333	0.31775	206.309	0.16975	1675	0.31775	15297.1
0.16965	4.7	0.31739	59.4382	0.1733	225	0.32584	935.71	0.1733	52666.7	0.32584	135097		0.1733	28.6667	0.32584	161.742	0.1733	1750	0.32584	11467.7
0.17319	3.85714	0.32547	50.8207	0.17692	260	0.33413	1000.25	0.17692	54666.7	0.33413	132444		0.17692	31.6667	0.33413	146.986	0.17692	1700	0.33413	11073.6
0.17681	4.21111	0.33375	50.9028	0.18062	246.375	0.34263	919.059	0.18062	60500	0.34263	130176		0.18062	28.25	0.34263	110.956	0.18062	1825	0.34263	8426.47
0.1805	4.67143	0.34224	41.1333	0.18439	258.429	0.35135	869.308	0.18439	47428.6	0.35135	121744		0.18439	30.1429	0.35135	94.3205	0.18439	1871.43	0.35135	7250
0.18427	3.75	0.35095	39.24	0.18825	264.6	0.36029	949.286	0.18825	52400	0.36029	117810		0.18825	27.4	0.36029	77.2262	0.18825	1955	0.36029	6346.43
0.18812	4.68	0.35988	32.9143	0.19218	309	0.36946	928.929	0.19218	61333.3	0.36946	112905		0.19218	30.2222	0.36946	62.0952	0.19218	1922.22	0.36946	5275
0.19205	4.8	0.36904	26.8575	0.1962	290	0.37887	851.077	0.1962	54888.9	0.37887	110923		0.1962	28.5556	0.37887	53.1538	0.1962	1911.11	0.37887	4420.51
0.19606	4.87778	0.37843	22.486	0.20029	293	0.38851	903.75	0.20029	64666.7	0.38851	104333		0.20029	34.6667	0.38851	46.7396	0.20029	1933.33	0.38851	3990.62
0.20016	5.1	0.38806	19.2479	0.20448	288	0.3984	1001.25	0.20448	66833.3	0.3984	109192		0.20448	31.6667	0.3984	42.0385	0.20448	1941.67	0.3984	3674.04
0.20434	5.13333	0.39793	15.698	0.20875	296.182	0.40854	1041.92	0.20875	73090.9	0.40854	104385		0.20875	32.7273	0.40854	38.1346	0.20875	2150	0.40854	3367.31
0.20861	5.36364	0.40805	12.8796	0.21311	309.273	0.41894	1123	0.21311	76909.1	0.41894	101593		0.21311	32.1818	0.41894	33.2685	0.21311	2431.82	0.41894	2996.3
0.21297	6.36364	0.41844	10.7389	0.21757	330.545	0.4296	1272.88	0.21757	77636.4	0.4296	100276		0.21757	37.5455	0.4296	31.8707	0.21757	2454.55	0.4296	2881.9
0.21742	6.57	0.42908	8.70536	0.22211	283.5	0.44053	1473.9	0.22211	73800	0.44053	100467		0.22211	36.6	0.44053	29.1833	0.22211	2255	0.44053	2770
0.22196	6.2	0.44	7.39333	0.22676	348.923	0.45174	1849.65	0.22676	84307.7	0.45174	98566.7		0.22676	42.3846	0.45174	28.0417	0.22676	2980.77	0.45174	2616.67
0.2266	7.08571	0.4512	6.755	0.23149	382.5	0.46324	2715.34	0.23149	93857.1	0.46324	94056.3		0.23149	42.6429	0.46324	25.1268	0.23149	3246.43	0.46324	2545.07
0.23133	7.56923	0.46268	6.03077	0.23633	407.571	0.47503	3941.27	0.23633	94428.6	0.47503	96216.2		0.23633	48.8571	0.47503	23.3986	0.23633	3553.57	0.47503	2424.32
0.23616	7.94	0.47445	5.28974	0.24127	448.2	0.48712	6352.2	0.24127	113333	0.48712	92314.3		0.24127	49.6667	0.48712	23.0214	0.24127	4043.33	0.48712	2460.71
0.24109	8.77143	0.48652	4.725	0.24631	446.4	0.49952	11264.7	0.24631	117200	0.49952	94000		0.24631	53.6667	0.49952	22.1914	0.24631	4536.67	0.49952	2412.35
0.24613	9.21333	0.4989	4.47778	0.25146	443.25	0.51223	13553.8	0.25146	125000	0.51223	92365.9		0.25146	58.1875	0.51223	20.4817	0.25146	5284.38	0.51223	2336.59
0.25127	10.2467	0.51159	4.07191	0.25671	524.812	0.52527	14311	0.25671	134625	0.52527	91717.6		0.25671	65.4375	0.52527	19.7706	0.25671	6134.38	0.52527	2266.47
0.25652	10.3167	0.52461	3.82625	0.26208	507.375	0.53864	10180.5	0.26208	158250	0.53864	88782.6		0.26208	76.3125	0.53864	19.1359	0.26208	7384.38	0.53864	2279.35
0.26188	11.3562	0.53796	3.83939	0.26755	500.5	0.55235	5879.78	0.26755	170000	0.55235	82000		0.26755	88.9444	0.55235	18.1031	0.26755	8363.89	0.55235	2241.24
0.26735	11.8118	0.55165	3.52796	0.27314	553.737	0.5664	2692.66	0.27314	187053	0.5664	84021.7		0.27314	98.7368	0.5664	16.8424	0.27314	9563.16	0.5664	2188.59
0.27294	12.0474	0.56568	3.41771	0.27885	564.353	0.58082	1573.65	0.27885	198588	0.58082	82230.1		0.27885	107.353	0.58082	17.3628	0.27885	11208.8	0.58082	2101.77
0.27864	12.5222	0.58008	3.24595	0.28468	652.714	0.5956	1013.48	0.28468	228571	0.5956	81182.6		0.28468	114.952	0.5956	17.0391	0.28468	12621.4	0.5956	2036.96
0.28446	12.545	0.59484	3.1646	0.29062	637.579	0.61076	770.231	0.29062	234000	0.61076	78068.4		0.29062	118.684	0.61076	16.2607	0.29062	12726.3	0.61076	1910.68
0.2904	13.38	0.60997	3.21849	0.2967	790.875	0.62631	601.704	0.2967	288917	0.62631	76720		0.2967	135.375	0.62631	15.936	0.2967	15089.6	0.62631	1836.4
0.29647	13.2542	0.62549	3.09268	0.3029	835.2	0.64225	531	0.3029	281040	0.64225	74000		0.3029	127.2	0.64225	15.376	0.3029	14034	0.64225	1881.4
0.30266	12.5217	0.64141	2.98992	0.30923	879.857	0.65859	470.867	0.30923	282857	0.65859	71866.7		0.30923	125.429	0.65859	15.637	0.30923	13214.3	0.65859	1790.37
0.30898	11.8304	0.65773	2.96963	0.31569	929.52	0.67535	438.868	0.31569	297120	0.67535	73013.2		0.31569	117.96	0.67535	14.6678	0.31569	12040	0.67535	1724.34
0.31544	10.748	0.67446	3.01164	0.32228	910.125	0.69254	404.821	0.32228	295750	0.69254	68106		0.32228	108.417	0.69254	14.3444	0.32228	10729.2	0.69254	1632.78
0.32203	10.1348	0.69162	2.90968	0.32902	1082.48	0.71017	376.338	0.32902	332828	0.71017	65515.9		0.32902	103.655	0.71017	13.7229	0.32902	10234.5	0.71017	1635.35
0.32875	8.88333	0.70922	2.90063	0.33589	1046.17	0.72824	357.852	0.33589	298828	0.72824	65420.5		0.33589	93.5517	0.72824	13.7955	0.33589	8200	0.72824	1607.95
0.33562	8.23333	0.72726	2.91379	0.34291	1081	0.74678	341.604	0.34291	291481	0.74678	64186.8		0.34291	83.8148	0.74678	12.8324	0.34291	7194.44	0.74678	1580.49
0.34263	7.32759	0.74577	2.94911	0.35008	1152.53	0.76578	335.635	0.35008	296412	0.76578	62198.9		0.35008	79.3529	0.76578	12.5497	0.35008	6188.24	0.76578	1591.16
0.34979	6.7	0.76474	2.83827	0.35739	1137	0.78527	319.588	0.35739	280933	0.78527	59892.2		0.35739	70.6	0.78527	12.5466	0.35739	5350	0.78527	1576.72
0.3571	6.08	0.7842	2.96634	0.36486	1175.45	0.80526	309.481	0.36486	272909	0.80526	59754.7		0.36486	65.6061	0.80526	12.6627	0.36486	4942.42	0.80526	1545.28
0.36456	5.65294	0.80416	3.02524	0.37248	1215.51	0.82575	300.055	0.37248	255943	0.82575	59559.6		0.37248	66.8286	0.82575	12.5596	0.37248	4482.86	0.82575	1559.63
0.37217	4.77429	0.82462	3.16577	0.38027	1271.5	0.84677	302.043	0.38027	252222	0.84677	58362.1		0.38027	64.6389	0.84677	13.5603	0.38027	3941.67	0.84677	1651.51
0.37995	4.25455	0.8456	3.4487	0.38821	1283.62	0.86832	295.879	0.38821	240150	0.86832	59346.3		0.38821	61.025	0.86832	13.9825	0.38821	3696.25	0.86832	1661.28
0.38788	4.46905	0.86711	3.59388	0.39633	1354.03	0.89042	293.895	0.39633	229316	0.89042	57643.4		0.39633	57.9737	0.89042	14.2539	0.39633	3460.53	0.89042	1688.76
0.39599	4.05263	0.88918	3.73993	0.40461	1323.21	0.91308	290.859	0.40461	217810	0.91308	58462.1		0.40461	55.1905	0.91308	14.509	0.40461	3294.05	0.91308	1724.91
0.40426	3.68293	0.9118	3.89394	0.41306	1214.36	0.93632	303.231	0.41306	211571	0.93632	59265.7		0.41306	52.3571	0.93632	14.5997	0.41306	3151.19	0.93632	1732.69
0.4127	3.55682	0.935	4.02742	0.42169	1047.86	0.96015	310.716	0.42169	189524	0.96015	61380.2		0.42169	48.1667	0.96015	14.7188	0.42169	2788.1	0.96015	1727.64
0.42132	3.42381	0.95879	3.92951	0.4305	940.68	0.98459	319.346	0.4305	185400	0.98459	64087.2		0.4305	48.24	0.98459	14.8146	0.4305	2869	0.98459	1727.26
0.43013	3.20213	0.98319	3.92941	0.4395	810.918	1.00965	345.51	0.4395	166245	1.00965	65196.5		0.4395	45	1.00965	14.7331	0.4395	2537.76	1.00965	1824.93
0.43911	3.15098	1.0082	3.91399	0.44868	717.48	1.03534	364.064	0.44868	150160	1.03534	67689.8		0.44868	40.3	1.03534	15.0983	0.44868	2255	1.03534	1893.35
0.44828	2.875	1.03386	3.94123	0.45806	654.882	1.06169	387.845	0.45806	133804	1.06169	72233.5		0.45806	38.1569	1.06169	15.7576	0.45806	2204.9	1.06169	1970.18
0.45765	2.98519	1.06016	3.90131	0.46763	569.732	1.08872	399.573	0.46763	117964	1.08872	75852.4		0.46763	34.9107	1.08872	16.313	0.46763	1950	1.08872	2066.41
0.46721	2.8875	1.08714	3.9794	0.4774	508.119	1.11642	413.195	0.4774	105322	1.11642	80775.2		0.4774	32.2034	1.11642	16.9633	0.4774	1850	1.11642	2197.48
0.47697	2.81207	1.1148	4.047	0.48738	450.15	1.14484	441.691	0.48738	92266.7	1.14484	86061.4		0.48738	30.5	1.14484	18.1689	0.48738	1831.67	1.14484	2347.26
0.48693	2.71935	1.14316	4.18013	0.49756	433.429	1.17398	463.895	0.49756	83904.8	1.17398	92062.8		0.49756	29.2381	1.17398	18.7291	0.49756	1603.97	1.17398	2498.74
0.4971	2.66129	1.17225	4.30146	0.50796	409.364	1.20385	497.671	0.50796	75666.7	1.20385	99940.2		0.50796	27.5909	1.20385	19.7351	0.50796	1463.64	1.20385	2609.06
0.50749	2.53125	1.20207	4.42106	0.51857	372.214	1.23449	540.859	0.51857	71171.4	1.23449	103607		0.51857	26.5714	1.23449	20.2633	0.51857	1454.29	1.23449	2722.66
0.51809	2.49855	1.23266	4.45266	0.52941	324	1.26591	586.768	0.52941	63142.9	1.26591	110879		0.52941	24.9429	1.26591	20.175	0.52941	1437.86	1.26591	2830.71
0.52891	2.55634	1.26402	4.444	0.54047	282.25	1.29813	637.108	0.54047	61166.7	1.29813	120818		0.54047	24.4028	1.29813	20.5345	0.54047	1354.17	1.29813	2938.18
0.53996	2.49865	1.29619	4.37818	0.55176	264.39	1.33117	697.789	0.55176	57116.9	1.33117	128977		0.55176	23.6234	1.33117	20.2316	0.55176	1257.14	1.33117	3031.46
0.55124	2.45325	1.32917	4.29843	0.56329	232.071	1.36505	767.184	0.56329	57023.8	1.36505	141561		0.56329	23.1429	1.36505	20.2178	0.56329	1269.05	1.36505	3166.01
0.56276	2.40617	1.36299	4.19851	0.57506	220.081	1.39979	854.312	0.57506	54837.2	1.39979	157263		0.57506	22.1861	1.39979	20.3004	0.57506	1196.51	1.39979	3263.07
0.57451	2.39767	1.39766	4.12694	0.58708	216.828	1.43542	948.144	0.58708	51908	1.43542	171148		0.58708	21.5402	1.43542	20.6182	0.58708	1228.74	1.43542	3422.6
0.58651	2.40795	1.43323	4.15952	0.59935	203.576	1.47195	1062.64	0.59935	51021.7	1.47195	187212		0.59935	21.6304	1.47195	21.3738	0.59935	1242.39	1.47195	3651.35
0.59877	2.45556	1.46969	4.25006	0.61187	201.765	1.50941	1224.67	0.61187	49346.9	1.50941	206166		0.61187	21.2857	1.50941	22.3374	0.61187	1258.16	1.50941	3925.23
0.61127	2.62	1.50709	4.49151	0.62465	204.818	1.54783	1417.9	0.62465	50525.3	1.54783	231689		0.62465	21.3333	1.54783	23.6359	0.62465	1295.96	1.54783	4367.04
0.62404	2.59072	1.54544	4.86692	0.63771	207.757	1.58722	1654.19	0.63771	48878.5	1.58722	261667		0.63771	21.7944	1.58722	25.6956	0.63771	1325.23	1.58722	5049.13
0.63708	2.63519	1.58476	5.24739	0.65103	216.164	1.62762	1970.48	0.65103	50563.6	1.62762	303375		0.65103	22.1182	1.62762	28.0955	0.65103	1400.45	1.62762	5916.73
0.65039	2.77103	1.62508	5.53705	0.66464	212.705	1.66905	2386.65	0.66464	49232.1	1.66905	357454		0.66464	20.8839	1.66905	29.8986	0.66464	1301.79	1.66905	6925.99
0.66397	2.66724	1.66643	5.76762	0.67852	213.049	1.71152	2591.97	0.67852	47868.8	1.71152	412691		0.67852	21.2049	1.71152	29.8261	0.67852	1272.95	1.71152	7788.66
0.67784	2.62833	1.70883	5.64806	0.6927	220.181	1.75508	2289.22	0.6927	48677.2	1.75508	450003		0.6927	20.5512	1.75508	27.5239	0.6927	1244.88	1.75508	7993.85
0.692	2.49516	1.75231	5.13248	0.70718	209.423	1.79975	1692.44	0.70718	50430.8	1.79975	430176		0.70718	19.8462	1.79975	23.4287	0.70718	1200.77	1.79975	7093.02
0.70646	2.44173	1.79689	4.40669	0.72195	211.672	1.84556	1242.22	0.72195	48839.7	1.84556	354263		0.72195	19.7481	1.84556	19.4297	0.72195	1190.08	1.84556	5565.14
0.72122	2.39044	1.84261	3.65837	0.73704	221.875	1.89253	921.68	0.73704	48597.2	1.89253	255596		0.73704	18.9792	1.89253	15.8158	0.73704	1163.54	1.89253	4004.4
0.73628	2.29511	1.8895	3.00885	0.75244	222.04	1.9407	687.876	0.75244	51033.6	1.9407	187285		0.75244	18.9664	1.9407	13.2126	0.75244	1171.81	1.9407	2829.43
0.75166	2.24595	1.93757	2.47451	0.76816	218.62	1.99009	528.949	0.76816	50835.4	1.99009	121282		0.76816	18.8291	1.99009	10.8722	0.76816	1184.49	1.99009	2043.5
0.76737	2.27372	1.98687	2.05609	0.78421	229.28	2.04074	420.344	0.78421	51939	2.04074	88017.8		0.78421	19.1281	2.04074	9.1091	0.78421	1205.18	2.04074	1575.88
0.7834	2.23926	2.03743	1.75834	0.8006	235.535	2.09268	339.932	0.8006	51164.7	2.09268	66613.4		0.8006	19.5235	2.09268	7.83715	0.8006	1218.82	2.09268	1241.99
0.79976	2.32924	2.08927	1.50521	0.81733	238.937	2.14594	276.467	0.81733	52594.3	2.14594	52895		0.81733	19.04	2.14594	6.81493	0.81733	1261.71	2.14594	1043.55
0.81647	2.36949	2.14243	1.32876	0.83441	233.663	2.20056	230.671	0.83441	51465.2	2.20056	43711.4		0.83441	19.0535	2.20056	6.23852	0.83441	1252.41	2.20056	890.783
0.83352	2.38556	2.19694	1.2351	0.85184	231.773		--	0.85184	51649.5				0.85184	19.9691	--	--	0.85184	1328.09	--	--
0.85094	2.53198	--	--	0.86964	231.65		--	0.86964	53468				0.86964	21.3202	--	--	0.86964	1430.3	--	--
0.86871	2.54141	--	--	0.88781	228.316		--	0.88781	53885.2				0.88781	21.7321	--	--	0.88781	1411.48	--	--
0.88686	2.63594	--	--	0.90636	238.359		--	0.90636	55363.2				0.90636	22.1121	--	--	0.90636	1458.97	--	--
0.90539	2.68959	--	--	0.9253	253.909		--	0.9253	56051.9				0.9253	22.4589	--	--	0.9253	1472.08	--	--
0.9243	2.79956	--	--	0.94464	266.541		--	0.94464	56636.4				0.94464	22.2355	--	--	0.94464	1479.55	--	--
0.94361	2.77458	--	--	0.96438	267.119		--	0.96438	57249				0.96438	22.751	--	--	0.96438	1487.94	--	--
0.96332	2.764	--	--	0.98453	266.461		--	0.98453	54966.3				0.98453	23.3183	--	--	0.98453	1454.31	--	--
0.98344	2.78151	--	--	1.0051	268.337		--	1.0051	54905.8				1.0051	23.5399	--	--	1.0051	1496.01	--	--
1.00399	2.80321	--	--	1.0261	262.651		--	1.0261	54332.2				1.0261	24.7301	--	--	1.0261	1527.85	--	--
1.02496	2.94948	--	--	1.04754	258.261		--	1.04754	55404.7				1.04754	25.3545	--	--	1.04754	1563.04	--	--
1.04637	2.9485	--	--	1.06943	271.611		--	1.06943	56296.3				1.06943	26.3488	--	--	1.06943	1617.28	--	--
1.06823	3.00311	--	--	1.09178	281.665		--	1.09178	57770.4				1.09178	27.574	--	--	1.09178	1672.05	--	--
1.09054	3.09205	--	--	1.11459	286.795		--	1.11459	61162.4				1.11459	28.9487	--	--	1.11459	1724.64	--	--
1.11332	3.23429	--	--	1.13788	305.385		--	1.13788	64688.5				1.13788	30.1038	--	--	1.13788	1824.32	--	--
1.13658	3.33187	--	--	1.16166	315.587		--	1.16166	68130.5				1.16166	30.9112	--	--	1.16166	1920.5	--	--
1.16032	3.40156	--	--	1.18593	328.107		--	1.18593	71087.3				1.18593	31.6459	--	--	1.18593	1969.95	--	--
1.18456	3.46125	--	--	1.21071	340.234		--	1.21071	73679.4				1.21071	32.7416	--	--	1.21071	2032.54	--	--
1.20931	3.48465	--	--	1.23601	356.359		--	1.23601	76290.9				1.23601	33.0477	--	--	1.23601	2040.91	--	--
1.23457	3.59909	--	--	1.26184	372.161		--	1.26184	79546				1.26184	33.5418	--	--	1.26184	2087.04	--	--
1.26036	3.56638	--	--	1.2882	378.522		--	1.2882	79200.8				1.2882	33.6853	--	--	1.2882	2060.04	--	--
1.28669	3.53763	--	--	1.31512	388.47		--	1.31512	80937				1.31512	33.2736	--	--	1.31512	2061.12	--	--
1.31357	3.53652	--	--	1.3426	398.904		--	1.3426	78093.8				1.3426	32.833	--	--	1.3426	2007.13	--	--
1.34101	3.43592	--	--	1.37066	395.76		--	1.37066	78266.4				1.37066	31.9094	--	--	1.37066	1945.29	--	--
1.36902	3.40018	--	--	1.3993	394.046		--	1.3993	74543.6				1.3993	31.6325	--	--	1.3993	1858.03	--	--
1.39762	3.31475	--	--	1.42854	371.095		--	1.42854	70975.9				1.42854	31.2199	--	--	1.42854	1777.05	--	--
1.42682	3.21405	--	--	1.45839	355.458		--	1.45839	65796.3				1.45839	30.0216	--	--	1.45839	1689.12	--	--
1.45662	3.09709	--	--	1.48886	316.378		--	1.48886	61177.8				1.48886	29.3295	--	--	1.48886	1618.73	--	--
1.48705	3.01401	--	--	1.51997	292.052		--	1.51997	59182.3				1.51997	28.2376	--	--	1.51997	1530.8	--	--
1.51811	2.98462	--	--	1.55173	274.9		--	1.55173	56302.8				1.55173	27.1965	--	--	1.55173	1485.06	--	--
1.54983	2.87339	--	--	1.58415	262.929		--	1.58415	53486.2				1.58415	27.4361	--	--	1.58415	1468.3	--	--
1.5822	2.86131	--	--	1.61726	254.712		--	1.61726	52481.6				1.61726	27.4769	--	--	1.61726	1447.27	--	--
1.61525	2.85629	--	--	1.65105	243.478		--	1.65105	50841.6				1.65105	27.802	--	--	1.65105	1435.52	--	--
1.649	2.8915	--	--	1.68555	231.595		--	1.68555	48630.9				1.68555	27.1491	--	--	1.68555	1381.17	--	--
1.68344	2.82223	--	--	1.72077	222.246		--	1.72077	47615				1.72077	26.0648	--	--	1.72077	1339.36	--	--
1.71861	2.73153	--	--	1.75673	216.565		--	1.75673	45190.3				1.75673	24.542	--	--	1.75673	1280.63	--	--
1.75451	2.61162	--	--	1.79343	210.51		--	1.79343	43370.9				1.79343	23.2091	--	--	1.79343	1213.45	--	--
1.79116	2.42127	--	--	1.83091	201.199		--	1.83091	41044				1.83091	20.8464	--	--	1.83091	1146.68	--	--
1.82858	2.22022	--	--	1.86917	191.083		--	1.86917	38874.9				1.86917	18.9338	--	--	1.86917	1063.74	--	--
1.86678	2.00442	--	--	1.90822	177.407		--	1.90822	37166.4				1.90822	17.4692	--	--	1.90822	1002	--	--
1.90578	1.83002	--	--	1.9481	165.748		--	1.9481	35298.3				1.9481	16.1379	--	--	1.9481	929.066	--	--
1.94559	1.65449	--	--	1.9888	158.049		--	1.9888	34197.5				1.9888	14.7126	--	--	1.9888	856.31	--	--
1.98623	1.50959	--	--	2.03036	153.991		--	2.03036	32385.7				2.03036	13.671	--	--	2.03036	810.423	--	--
2.02772	1.3905	--	--	2.07278	143.422		--	2.07278	30160.2				2.07278	13.441	--	--	2.07278	748.073	--	--
2.07008	1.25237	--	--	2.1161	132.357		--	2.1161	28689.7				2.1161	11.6305	--	--	2.1161	688.276	--	--
2.11332	1.16031	--	--	2.16031	120.184		--	2.16031	25685.8				2.16031	10.6089	--	--	2.16031	643.066	--	--
2.15747	1.08568	--	--	2.20545	109.643		--	2.20545	23202.8				2.20545	10.0102	--	--	2.20545	610.091	--	--
2.20254	1.02436	--	--	2.25154	102.29		--	2.25154	21352.7				2.25154	9.71163	--	--	2.25154	570.925	--	--
2.24855	0.98059	--	--	2.29858	96.4061		--	2.29858	19877.9				2.29858	8.87695	--	--	2.29858	543.422	--	--
2.29552	0.9254	--	--	2.34661	94.5343		--	2.34661	19432.4				2.34661	8.56095	--	--	2.34661	526.429	--	--
2.34347	0.88905	--	--	2.39565	97.4134		--	2.39565	19100.3				2.39565	8.28875	--	--	2.39565	503.039	--	--
2.39243	0.85031	--	--

## Sheet: TRPL spectrum 
time(ns)	PM6-intensity	Qx-1-intensity	Qx-2-intensity	Y6-intensity
-0.3909	0.02852	0.0609	0.02659	0.07144
-0.3787	0.02119	0.05139	0.02463	0.06049
-0.3665	0.01698	0.04304	0.02304	0.05078
-0.3543	0.01946	0.03585	0.02182	0.04231
-0.342	0.0213	0.02981	0.02096	0.03507
-0.3298	0.02265	0.02493	0.02047	0.02908
-0.3176	0.0191	0.0212	0.02034	0.02432
-0.3054	0.01418	0.01863	0.02058	0.0208
-0.2932	0.01405	0.02328	0.03081	0.02877
-0.281	0.02769	0.02196	0.02543	0.01826
-0.2687	0.02347	0.02317	0.02423	0.01447
-0.2565	0.02063	0.02395	0.01874	0.01048
-0.2443	0.01337	0.02039	0.01156	0.00381
-0.2321	0.02066	0.01692	0.00618	0.00788
-0.2199	0.01266	0.0199	0.01283	0.01872
-0.2077	0.02007	0.0153	0.03029	0.03231
-0.1955	0.02141	0.02972	0.0668	0.07752
-0.1832	0.02128	0.0264	0.10231	0.12246
-0.171	0.01765	0.06026	0.17207	0.19446
-0.1588	0.02339	0.10937	0.26785	0.28521
-0.1466	0.02588	0.17719	0.3668	0.39282
-0.1344	0.02599	0.26793	0.47866	0.51148
-0.1222	0.02919	0.36458	0.59363	0.62718
-0.11	0.05718	0.46629	0.69282	0.72735
-0.0977	0.11256	0.57752	0.79771	0.8279
-0.0855	0.20611	0.65963	0.85739	0.87989
-0.0733	0.32085	0.7612	0.91612	0.93961
-0.0611	0.45705	0.83808	0.95535	0.98073
-0.0489	0.60305	0.90511	0.98373	1
-0.0367	0.74568	0.95144	1	0.99693
-0.0244	0.81548	0.98345	0.99024	0.9932
-0.0122	0.90989	0.98218	0.97334	0.97576
0	0.96766	1	0.98072	0.96889
0.0122	1	0.97874	0.96262	0.94642
0.0244	0.94698	0.98314	0.94629	0.93496
0.0366	0.92402	0.98656	0.93888	0.92153
0.0488	0.89864	0.97235	0.93805	0.90576
0.0611	0.86634	0.96169	0.93279	0.89271
0.0733	0.78011	0.95232	0.9296	0.87713
0.0855	0.76659	0.93032	0.90633	0.85385
0.0977	0.75023	0.95227	0.90923	0.86876
0.1099	0.71468	0.91216	0.88652	0.84018
0.1221	0.62997	0.91222	0.87817	0.83665
0.1344	0.6159	0.90322	0.87642	0.82142
0.1466	0.59289	0.9035	0.86149	0.80838
0.1588	0.56241	0.89145	0.85632	0.79273
0.171	0.52048	0.88673	0.84726	0.77527
0.1832	0.50744	0.86757	0.82801	0.74891
0.1954	0.49752	0.8854	0.82574	0.7502
0.2076	0.48355	0.86406	0.80271	0.73042
0.2199	0.43168	0.8468	0.80416	0.71587
0.2321	0.4163	0.83887	0.79267	0.71024
0.2443	0.39661	0.83257	0.7846	0.70712
0.2565	0.38017	0.82255	0.77095	0.704
0.2687	0.34605	0.81259	0.75067	0.70002
0.2809	0.34953	0.78131	0.73006	0.67581
0.2932	0.36094	0.78758	0.73359	0.68993
0.3054	0.36766	0.75902	0.71673	0.66061
0.3176	0.33459	0.76451	0.70899	0.64912
0.3298	0.3151	0.76054	0.70209	0.63415
0.342	0.30291	0.75655	0.69024	0.6244
0.3542	0.30407	0.75571	0.68124	0.61758
0.3664	0.27837	0.75023	0.65726	0.60087
0.3787	0.2725	0.72438	0.63763	0.56779
0.3909	0.27003	0.7255	0.63734	0.5581
0.4031	0.26821	0.70613	0.61368	0.5316
0.4153	0.24327	0.70399	0.61199	0.52888
0.4275	0.23028	0.69984	0.60334	0.51729
0.4397	0.21858	0.69448	0.59465	0.50483
0.4519	0.21705	0.69524	0.59296	0.49355
0.4642	0.19981	0.67884	0.58233	0.48747
0.4764	0.19459	0.65961	0.56272	0.46634
0.4886	0.18954	0.66693	0.56581	0.47305
0.5008	0.19819	0.64367	0.54505	0.46055
0.513	0.18915	0.63034	0.53628	0.45983
0.5252	0.18257	0.62449	0.52884	0.45626
0.5375	0.15791	0.60604	0.51366	0.43342
0.5497	0.15639	0.59399	0.50724	0.42953
0.5619	0.13882	0.58376	0.49529	0.43114
0.5741	0.13855	0.55937	0.48163	0.42068
0.5863	0.13218	0.56895	0.48203	0.43968
0.5985	0.1401	0.55182	0.46073	0.42236
0.6107	0.12425	0.55297	0.44681	0.40618
0.623	0.12366	0.54961	0.43621	0.40106
0.6352	0.11828	0.53622	0.42683	0.38957
0.6474	0.11525	0.53441	0.41772	0.37576
0.6596	0.1026	0.52804	0.40826	0.36731
0.6718	0.0997	0.51315	0.39127	0.35417
0.684	0.09994	0.5224	0.39398	0.35549
0.6963	0.10272	0.50262	0.3784	0.33303
0.7085	0.09079	0.49375	0.37433	0.32439
0.7207	0.08773	0.49037	0.37362	0.32229
0.7329	0.09639	0.47384	0.37136	0.31444
0.7451	0.09165	0.46327	0.36752	0.31051
0.7573	0.07984	0.45789	0.36158	0.30837
0.7695	0.07475	0.43802	0.35195	0.28967
0.7818	0.08639	0.4463	0.35517	0.28878
0.794	0.0867	0.42571	0.34375	0.27623
0.8062	0.07736	0.41203	0.33984	0.26891
0.8184	0.06366	0.41286	0.33027	0.26385
0.8306	0.05616	0.41212	0.31939	0.25978
0.8428	0.05412	0.41168	0.3039	0.2611
0.8551	0.05274	0.41001	0.28855	0.25069
0.8673	0.06359	0.39821	0.27533	0.22814
0.8795	0.07015	0.41221	0.27828	0.23073
0.8917	0.06466	0.39159	0.26777	0.21335
0.9039	0.05368	0.38804	0.2624	0.21119
0.9161	0.04938	0.3864	0.25912	0.2086
0.9283	0.05197	0.37957	0.25874	0.20684
0.9406	0.04906	0.37825	0.26427	0.21194
0.9528	0.04619	0.36723	0.2606	0.21291
0.965	0.042	0.34628	0.24736	0.20276
0.9772	0.05292	0.34182	0.25753	0.21517
0.9894	0.05856	0.32672	0.25328	0.20536
1.0016	0.05321	0.3179	0.24774	0.20018
1.0138	0.04747	0.31549	0.24224	0.19796
1.0261	0.04534	0.31083	0.23816	0.18106
1.0383	0.04033	0.31201	0.24084	0.17718
1.0505	0.02917	0.30987	0.23184	0.17631
1.0627	0.03329	0.29545	0.22168	0.16183
1.0749	0.03823	0.30828	0.22198	0.16578
1.0871	0.03788	0.29439	0.21181	0.15531
1.0994	0.02977	0.29711	0.21218	0.15683
1.1116	0.0321	0.2982	0.20971	0.15956
1.1238	0.03401	0.29116	0.20043	0.15959
1.136	0.03209	0.29317	0.20023	0.16322
1.1482	0.0285	0.29124	0.20865	0.1654
1.1604	0.03428	0.27984	0.20281	0.15898
1.1726	0.03698	0.29277	0.20436	0.16594
1.1849	0.03794	0.2835	0.20118	0.16108
1.1971	0.03443	0.27912	0.2019	0.15904
1.2093	0.04425	0.27432	0.1999	0.1647
1.2215	0.04152	0.26456	0.19253	0.15872
1.2337	0.03947	0.25902	0.18768	0.15102
1.2459	0.0242	0.24994	0.17821	0.14516
1.2582	0.0299	0.24083	0.16517	0.13061
1.2704	0.02774	0.24784	0.16313	0.13717
1.2826	0.03383	0.23371	0.14305	0.12482
1.2948	0.02315	0.23676	0.14114	0.12624
1.307	0.03017	0.24038	0.14139	0.12849
1.3192	0.03398	0.24709	0.14801	0.13116
1.3314	0.03795	0.24607	0.14558	0.13313
1.3437	0.02391	0.24904	0.14436	0.13599
1.3559	0.02691	0.23999	0.14448	0.13285
1.3681	0.0356	0.24925	0.14856	0.14015
1.3803	0.04517	0.24114	0.14709	0.13195
1.3925	0.03701	0.23628	0.15139	0.12452
1.4047	0.03532	0.23645	0.1543	0.12452
1.417	0.03054	0.236	0.15936	0.11733
1.4292	0.02688	0.23621	0.15955	0.11284
1.4414	0.01799	0.23075	0.15798	0.116
1.4536	0.0293	0.21645	0.14888	0.09964
1.4658	0.03379	0.22414	0.16097	0.10549
1.478	0.03137	0.20743	0.15108	0.10116
1.4902	0.01471	0.20277	0.15518	0.10154
1.5025	0.02569	0.19463	0.14425	0.10348
1.5147	0.03041	0.18466	0.13585	0.10476
1.5269	0.03098	0.18271	0.1299	0.10449
1.5391	0.02084	0.1856	0.12125	0.11085
1.5513	0.02451	0.18102	0.11757	0.10389
1.5635	0.02039	0.19344	0.1229	0.11073
1.5758	0.02627	0.19645	0.11688	0.10854
1.588	0.02558	0.20844	0.11989	0.11276
1.6002	0.02907	0.21433	0.11566	0.11336
1.6124	0.02411	0.21451	0.11346	0.11232
1.6246	0.03114	0.2122	0.11131	0.10957
1.6368	0.02331	0.21014	0.11521	0.11029
1.649	0.02532	0.19854	0.10998	0.10691
1.6613	0.02893	0.20077	0.12008	0.11555
1.6735	0.04212	0.18879	0.11028	0.10329
1.6857	0.02936	0.17921	0.11114	0.10199
1.6979	0.02211	0.17901	0.11058	0.10346
1.7101	0.02117	0.18012	0.11079	0.10755
1.7223	0.0313	0.17491	0.11024	0.1044
1.7345	0.02349	0.18067	0.11218	0.10229
1.7468	0.02782	0.18043	0.10647	0.09649
1.759	0.03417	0.19445	0.10789	0.10162
1.7712	0.03844	0.17953	0.10329	0.08794
1.7834	0.02222	0.17342	0.09793	0.08577
1.7956	0.02013	0.17094	0.09281	0.08508
1.8078	0.02185	0.16462	0.09045	0.08025
1.8201	0.03502	0.16446	0.08947	0.07989
1.8323	0.02436	0.161	0.07975	0.07649
1.8445	0.02301	0.15619	0.07063	0.0643
1.8567	0.01926	0.16467	0.07353	0.07534
1.8689	0.0286	0.15751	0.0662	0.06911
1.8811	0.01842	0.15954	0.06719	0.07093
1.8933	0.0185	0.15729	0.06838	0.07107
1.9056	0.02038	0.16292	0.06984	0.06746
1.9178	0.02226	0.16036	0.07027	0.07137
1.93	0.01092	0.1528	0.06797	0.07026
1.9422	0.01388	0.13902	0.06899	0.06236
1.9544	0.02625	0.14647	0.07535	0.06735
1.9666	0.04201	0.13278	0.0753	0.05654
1.9789	0.03145	0.12533	0.07907	0.05511
1.9911	0.02442	0.1283	0.08119	0.058
2.0033	0.01866	0.12644	0.07738	0.05962
2.0155	0.02841	0.12923	0.08063	0.06036
2.0277	0.0177	0.13295	0.07567	0.06174
2.0399	0.02431	0.13195	0.06892	0.0551
2.0521	0.02998	0.14536	0.07513	0.05781
2.0644	0.0372	0.13373	0.06956	0.04677
2.0766	0.02231	0.14019	0.06805	0.0418
2.0888	0.02802	0.12962	0.06895	0.04338
2.101	0.0258	0.12822	0.06698	0.0446
2.1132	0.03295	0.13019	0.07334	0.04378
2.1254	0.02439	0.1224	0.07685	0.04433
2.1377	0.0269	0.11232	0.07414	0.03718
2.1499	0.01847	0.1176	0.07673	0.04917
2.1621	0.0199	0.10902	0.06922	0.04238
2.1743	0.00754	0.10183	0.06923	0.04992
2.1865	0.00994	0.09943	0.06537	0.05162
2.1987	0.01274	0.10463	0.05597	0.05219
2.2109	0.01982	0.10491	0.05421	0.05083
2.2232	0.01267	0.10965	0.0513	0.04824
2.2354	0.01476	0.10242	0.045	0.043
2.2476	0.0162	0.11533	0.04801	0.0473
2.2598	0.0191	0.10214	0.04746	0.04267
2.272	0.01189	0.10956	0.04616	0.04435
2.2842	0.00912	0.11176	0.05228	0.04349
2.2964	0.01373	0.1121	0.05478	0.03936
2.3087	0.02082	0.1145	0.05905	0.03607
2.3209	0.02309	0.10869	0.05634	0.03337
2.3331	0.0295	0.09761	0.05585	0.0296
2.3453	0.0334	0.10097	0.0633	0.04137
2.3575	0.02983	0.08563	0.05719	0.03773
2.3697	0.02396	0.08423	0.05785	0.03573
2.382	0.02196	0.07978	0.06091	0.03653
2.3942	0.02313	0.08013	0.05865	0.03402
2.4064	0.0189	0.07866	0.05698	0.03831
2.4186	0.01562	0.07581	0.05295	0.04206
2.4308	0.01555	0.07119	0.04866	0.03967
2.443	0.02194	0.08526	0.04712	0.0494
2.4552	0.02041	0.08282	0.03879	0.04439
2.4675	0.01337	0.08667	0.03652	0.04235
2.4797	0.01755	0.09211	0.03339	0.04328
2.4919	0.02363	0.09745	0.02697	0.04003
2.5041	0.02744	0.09697	0.02755	0.04731
2.5163	0.01758	0.09771	0.02658	0.04242
2.5285	0.02329	0.0845	0.02234	0.04121
2.5408	0.02669	0.09133	0.03229	0.04163
2.553	0.025	0.08186	0.03126	0.03408
2.5652	0.01193	0.08138	0.03225	0.03192
2.5774	0.01495	0.08651	0.03565	0.04029
2.5896	0.02136	0.08552	0.0367	0.04555
2.6018	0.0223	0.08573	0.03764	0.04339
2.614	0.02001	0.09107	0.04175	0.04741
2.6263	0.02189	0.08632	0.03673	0.04327
2.6385	0.02471	0.09993	0.04381	0.04697
2.6507	0.02209	0.10136	0.03984	0.03451
2.6629	0.02165	0.1002	0.0433	0.03477
2.6751	0.0236	0.09335	0.04512	0.03843
2.6873	0.02056	0.08992	0.04678	0.03488
2.6996	0.01792	0.08446	0.04667	0.03845
2.7118	0.01593	0.08309	0.04347	0.0387
2.724	0.02058	0.07134	0.03588	0.03895
2.7362	0.0223	0.07594	0.03723	0.05086
2.7484	0.02234	0.06657	0.02856	0.05275
2.7606	0.02136	0.06142	0.02379	0.05655
2.7728	0.02638	0.06096	0.02505	0.05264
2.7851	0.0236	0.05944	0.02857	0.06037
2.7973	0.0161	0.06143	0.02543	0.0636
2.8095	0.01591	0.06736	0.02825	0.05933
2.8217	0.02912	0.06452	0.02836	0.05363
2.8339	0.03065	0.07175	0.03801	0.06412
2.8461	0.02472	0.06284	0.03498	0.0518
2.8583	0.01834	0.06833	0.04052	0.0498
2.8706	0.02591	0.07616	0.04165	0.04826
2.8828	0.02638	0.07428	0.03933	0.04671
2.895	0.02	0.07575	0.04003	0.04813
2.9072	0.0114	0.06898	0.03748	0.05084
2.9194	0.01753	0.05454	0.03282	0.04398
2.9316	0.02274	0.06299	0.03871	0.04857
2.9439	0.02482	0.05417	0.03406	0.03635
2.9561	0.01901	0.053	0.03403	0.04069
2.9683	0.01524	0.05627	0.03709	0.04398
2.9805	0.01298	0.05729	0.03953	0.03958
2.9927	0.01588	0.06134	0.03972	0.03744
3.0049	0.01818	0.0674	0.04001	0.03206
3.0171	0.02061	0.06319	0.03743	0.02594
3.0294	0.0235	0.076	0.04396	0.03423
3.0416	0.02716	0.06816	0.04088	0.02235
3.0538	0.02141	0.05982	0.03981	0.02248
3.066	0.02264	0.05775	0.03854	0.02484
3.0782	0.02385	0.04665	0.03654	0.02443
3.0904	0.02228	0.04716	0.03899	0.03009
3.1027	0.01112	0.05275	0.03655	0.03345
3.1149	0.01794	0.04484	0.03088	0.02578
3.1271	0.02458	0.05125	0.03755	0.04162
3.1393	0.02469	0.04078	0.03527	0.03857
3.1515	0.01873	0.04503	0.03295	0.03749
3.1637	0.01728	0.05023	0.03422	0.03913
3.1759	0.02367	0.05419	0.03721	0.04202
3.1882	0.0231	0.05533	0.03877	0.04525
3.2004	0.01452	0.0601	0.04126	0.042
3.2126	0.01161	0.05081	0.03589	0.0306
3.2248	0.01963	0.05722	0.03918	0.03737
3.237	0.02649	0.05122	0.03477	0.02369
3.2492	0.02581	0.05459	0.03558	0.02455
3.2615	0.02828	0.06313	0.0359	0.03348
3.2737	0.02113	0.06602	0.03211	0.0287
3.2859	0.01533	0.06143	0.03201	0.03104
3.2981	0.01131	0.05355	0.03142	0.03883
3.3103	0.01628	0.04505	0.02345	0.03407
3.3225	0.01759	0.05324	0.02659	0.04393
3.3347	0.01422	0.0493	0.02268	0.04124
3.347	0.00487	0.04671	0.02294	0.04243
3.3592	0.01077	0.04861	0.02141	0.03997
3.3714	0.02027	0.04631	0.02237	0.03722
3.3836	0.0181	0.0431	0.0227	0.03466
3.3958	0.0136	0.04129	0.022	0.03495
3.408	0.01593	0.03889	0.016	0.02682
3.4202	0.0197	0.04691	0.02131	0.03463
3.4325	0.01933	0.04432	0.01448	0.02842
3.4447	0.0195	0.04712	0.01331	0.02445
3.4569	0.01858	0.04374	0.01632	0.03084
3.4691	0.01809	0.03987	0.01828	0.02927
3.4813	0.02527	0.04628	0.01897	0.03
3.4935	0.02228	0.04276	0.01908	0.03317
3.5058	0.02308	0.03671	0.01597	0.02967
3.518	0.02556	0.03852	0.0172	0.03394
3.5302	0.02956	0.03466	0.01154	0.02381
3.5424	0.02341	0.03947	0.01157	0.02697
3.5546	0.01642	0.04476	0.01037	0.02922
3.5668	0.01946	0.04817	0.01106	0.03007
3.579	0.02155	0.05458	0.01254	0.03446
3.5913	0.02056	0.06127	0.01508	0.0315
3.6035	0.02075	0.05995	0.00998	0.02929
3.6157	0.02453	0.07173	0.01536	0.04024
3.6279	0.02375	0.06002	0.01711	0.03828
3.6401	0.01805	0.05919	0.02191	0.03944
3.6523	0.02352	0.0624	0.02669	0.04316
3.6646	0.02502	0.05154	0.0289	0.04234
3.6768	0.02154	0.04821	0.03184	0.04052
3.689	0.0188	0.04672	0.02811	0.03769
3.7012	0.02331	0.04118	0.02441	0.0305
3.7134	0.02334	0.05092	0.02356	0.03803
3.7256	0.01646	0.04202	0.01844	0.03145
3.7378	0.01302	0.04404	0.0224	0.0255
3.7501	0.01912	0.04296	0.01989	0.02658
3.7623	0.0256	0.04407	0.01633	0.0245
3.7745	0.02386	0.04202	0.01555	0.03052
3.7867	0.01335	0.04466	0.01405	0.03124
3.7989	0.00981	0.03184	0.01715	0.02517
3.8111	0.0155	0.03941	0.02278	0.02815
3.8234	0.02005	0.03344	0.02181	0.01885
3.8356	0.01657	0.03079	0.02504	0.01532
3.8478	0.01189	0.0282	0.02756	0.01839
3.86	0.01345	0.03357	0.02751	0.0196
3.8722	0.01157	0.03455	0.02744	0.0204
3.8844	0.01071	0.04309	0.02553	0.0231
3.8966	0.01466	0.03941	0.02296	0.02168
3.9089	0.02841	0.05063	0.02638	0.02688
3.9211	0.03788	0.04302	0.02125	0.02984
3.9333	0.03066	0.04341	0.01777	0.03773
3.9455	0.02221	0.04292	0.01995	0.04042
3.9577	0.02063	0.04758	0.01712	0.04508
3.9699	0.02342	0.04672	0.02272	0.04743
3.9822	0.014	0.04892	0.02213	0.04931
3.9944	0.01361	0.04351	0.01917	0.04478
4.0066	0.01744	0.04792	0.02584	0.05026
4.0188	0.02144	0.04095	0.01859	0.03853
4.031	0.01924	0.05116	0.02318	0.04051
4.0432	0.02637	0.05419	0.02193	0.0396
4.0554	0.02284	0.06186	0.02737	0.04078
4.0677	0.01666	0.05939	0.02672	0.04549
4.0799	0.00603	0.05712	0.02684	0.04554
4.0921	0.02059	0.04798	0.02677	0.04513
4.1043	0.02681	0.04679	0.03196	0.05056
4.1165	0.02871	0.03554	0.03175	0.042
4.1287	0.0136	0.04197	0.03301	0.04635
4.1409	0.01383	0.0435	0.0352	0.05303
4.1532	0.01489	0.03846	0.03312	0.0551
4.1654	0.01669	0.03582	0.03335	0.05225
4.1776	0.01266	0.03401	0.03315	0.04621
4.1898	0.01904	0.03324	0.02415	0.03264
4.202	0.02787	0.04549	0.03043	0.04262
4.2142	0.02641	0.04383	0.02377	0.03094
4.2265	0.01945	0.04848	0.02486	0.02778
4.2387	0.02028	0.04602	0.02321	0.02891
4.2509	0.02777	0.03516	0.02559	0.02633
4.2631	0.02541	0.03175	0.02544	0.03122
4.2753	0.015	0.02363	0.02552	0.0289
4.2875	0.01398	0.01823	0.02061	0.02687
4.2997	0.01804	0.02835	0.02199	0.03792
4.312	0.02472	0.01809	0.01647	0.03828
4.3242	0.02311	0.02244	0.01622	0.03689
4.3364	0.02461	0.02721	0.01474	0.03847
4.3486	0.01742	0.03373	0.01661	0.03447
4.3608	0.01234	0.04423	0.01851	0.03543
4.373	0.00973	0.05044	0.02302	0.03488
4.3853	0.0185	0.05182	0.02118	0.02731
4.3975	0.02005	0.06189	0.02857	0.03379
4.4097	0.01662	0.0507	0.02669	0.02859
4.4219	0.01532	0.03905	0.02725	0.03503
4.4341	0.02462	0.0441	0.02744	0.03883
4.4463	0.0253	0.04593	0.02327	0.03863
4.4585	0.01999	0.03911	0.02225	0.04804
4.4708	0.01673	0.03599	0.01817	0.04715
4.483	0.02255	0.02995	0.014	0.04134
4.4952	0.02129	0.04366	0.01343	0.05101
4.5074	0.02215	0.03365	0.00944	0.04595
4.5196	0.01863	0.03588	0.0124	0.03838
4.5318	0.02238	0.0409	0.01378	0.03706
4.5441	0.01179	0.03711	0.01907	0.03764
4.5563	0.00744	0.04102	0.01674	0.03608
4.5685	0.01059	0.04513	0.01958	0.03637
4.5807	0.02009	0.04005	0.01752	0.03078
4.5929	0.0231	0.04352	0.0223	0.0411
4.6051	0.02448	0.0362	0.01921	0.03246
4.6173	0.02398	0.03374	0.01672	0.03212
4.6296	0.02682	0.02498	0.01836	0.03461
4.6418	0.02626	0.02591	0.0186	0.03614
4.654	0.02175	0.0257	0.02011	0.03759
4.6662	0.00999	0.02227	0.02029	0.03991
4.6784	0.01875	0.01791	0.02402	0.03328
4.6906	0.02138	0.02555	0.029	0.03186
4.7028	0.01823	0.01937	0.02538	0.02734
4.7151	0.00892	0.02126	0.02761	0.03277
4.7273	0.01881	0.02958	0.02556	0.03198
4.7395	0.01788	0.03484	0.02572	0.02882
4.7517	0.01929	0.03934	0.0289	0.02627
4.7639	0.01025	0.04078	0.0256	0.02731
4.7761	0.01896	0.03273	0.0201	0.02242
4.7884	0.01789	0.04209	0.02201	0.02925
4.8006	0.0214	0.03383	0.01582	0.02857
4.8128	0.01293	0.03482	0.01696	0.03657
4.825	0.02226	0.03338	0.01711	0.03817
4.8372	0.02252	0.03123	0.0204	0.03796
4.8494	0.02417	0.03603	0.02932	0.04393
4.8616	0.02042	0.03753	0.02919	0.04046
4.8739	0.02756	0.02886	0.02841	0.03616
4.8861	0.02939	0.03693	0.03472	0.0448
4.8983	0.02493	0.02603	0.03383	0.03096
4.9105	0.02359	0.02967	0.03513	0.01771
4.9227	0.02081	0.03656	0.0343	0.0183
4.9349	0.02208	0.04342	0.02904	0.01736
4.9472	0.01408	0.0406	0.02549	0.01844
4.9594	0.01609	0.04829	0.0196	0.01811
4.9716	0.01186	0.04113	0.01128	0.01977
4.9838	0.01668	0.04564	0.01331	0.02679
4.996	0.01893	0.04033	0.00587	0.02349
5.0082	0.0213	0.04188	0.00722	0.02585
5.0204	0.02036	0.04378	0.01278	0.03535
5.0327	0.0212	0.04398	0.01288	0.03682
5.0449	0.02341	0.04026	0.02026	0.04557
5.0571	0.01273	0.0373	0.02369	0.04544
5.0693	0.01388	0.03164	0.02595	0.03918
5.0815	0.01202	0.04067	0.02895	0.0435
5.0937	0.01813	0.03364	0.02572	0.03953
5.106	0.01778	0.03178	0.0309	0.03926
5.1182	0.02604	0.03471	0.03484	0.04152
5.1304	0.02705	0.04292	0.03285	0.04193
5.1426	0.02461	0.0342	0.03107	0.04416
5.1548	0.01934	0.03516	0.03168	0.04009
5.167	0.02002	0.03608	0.02593	0.03033
5.1792	0.01881	0.03815	0.03122	0.03519
5.1915	0.02134	0.03257	0.02956	0.0309
5.2037	0.0195	0.03383	0.02933	0.03298
5.2159	0.01945	0.03821	0.03101	0.03715
5.2281	0.01293	0.03399	0.03278	0.03673
5.2403	0.01602	0.04021	0.0305	0.04317
5.2525	0.01224	0.04296	0.02753	0.04222
5.2647	0.01632	0.03755	0.02746	0.03517
5.277	0.0188	0.0477	0.03111	0.04343
5.2892	0.02152	0.04873	0.02395	0.03202
5.3014	0.01354	0.04879	0.02101	0.0299
5.3136	0.01834	0.04861	0.01655	0.02741
5.3258	0.0156	0.05562	0.01435	0.02621
5.338	0.01571	0.05848	0.01491	0.02229
5.3503	0.0108	0.05152	0.01328	0.01454
5.3625	0.0202	0.04527	0.00756	0.01046
5.3747	0.02109	0.04497	0.01604	0.02334
5.3869	0.02706	0.0309	0.01359	0.02003
5.3991	0.02047	0.02049	0.01498	0.02179
5.4113	0.0195	0.01902	0.0145	0.0254
5.4235	0.01053	0.01404	0.01963	0.02487
5.4358	0.01092	0.00839	0.0232	0.02748
5.448	0.01056	0.00514	0.0209	0.02873
5.4602	0.02157	0	0.02037	0.01881
5.4724	0.02101	0.00706	0.02317	0.03272
5.4846	0.02238	0.012	0.01085	0.03169
5.4968	0.01819	0.01849	0.01048	0.03642
5.5091	0.02569	0.02233	0.01019	0.03443
5.5213	0.01929	0.0251	0.01125	0.03145
5.5335	0.01593	0.03237	0.01335	0.03713
5.5457	0.0042	0.03777	0.01763	0.0377
5.5579	0.01494	0.03262	0.01414	0.02698
5.5701	0.0209	0.03977	0.02004	0.03315
5.5823	0.02571	0.03179	0.02034	0.02658
5.5946	0.01316	0.03582	0.02817	0.02934
5.6068	0.01876	0.03671	0.02971	0.03605
5.619	0.02099	0.03197	0.03134	0.0367
5.6312	0.02228	0.03707	0.0352	0.03674
5.6434	0.00333	0.03536	0.02803	0.04401
5.6556	0.0122	0.03317	0.01971	0.03818
5.6679	0.02132	0.03234	0.0241	0.0438
5.6801	0.03515	0.01963	0.0177	0.03187
5.6923	0.0177	0.02421	0.01941	0.03155
5.7045	0.02056	0.0235	0.01705	0.02687
5.7167	0.02455	0.01631	0.01451	0.02679
5.7289	0.02587	0.01597	0.017	0.02897
5.7411	0.01709	0.01394	0.01773	0.03178
5.7534	0.0202	0.00771	0.01802	0.02833
5.7656	0.0233	0.01637	0.02657	0.03776
5.7778	0.01903	0.01224	0.02603	0.03615
5.79	0.01489	0.0136	0.02882	0.03645
5.8022	0.01866	0.01921	0.02894	0.03361
5.8144	0.01807	0.01904	0.02864	0.03215
5.8266	0.02055	0.02414	0.03291	0.02785
5.8389	0.01369	0.02138	0.0326	0.024
5.8511	0.0209	0.0172	0.03081	0.01798
5.8633	0.02506	0.0293	0.03384	0.0273
5.8755	0.03101	0.01894	0.02842	0.02033
5.8877	0.01733	0.02012	0.02553	0.02601
5.8999	0.01694	0.02716	0.02393	0.03027
5.9122	0.01745	0.02786	0.02278	0.03372
5.9244	0.02497	0.03274	0.02741	0.0415
5.9366	0.0151	0.03049	0.02604	0.05106
5.9488	0.02026	0.03272	0.02217	0.05259
5.961	0.02811	0.04042	0.02297	0.05809
5.9732	0.03442	0.02957	0.01514	0.04391
5.9854	0.01852	0.03031	0.01584	0.04592
5.9977	0.01459	0.03005	0.01702	0.04545
6.0099	0.01965	0.02818	0.01692	0.04268
6.0221	0.02288	0.03175	0.01966	0.04574
6.0343	0.01805	0.03345	0.01958	0.04276
6.0465	0.01818	0.03011	0.01862	0.03361
6.0587	0.0204	0.04039	0.02223	0.04278
6.071	0.02027	0.03455	0.02006	0.03329
6.0832	0.01467	0.03459	0.0218	0.02826
6.0954	0.01596	0.03606	0.02313	0.03112
6.1076	0.01751	0.03189	0.02115	0.03731
6.1198	0.02434	0.03769	0.02254	0.03482
6.132	0.02192	0.03625	0.02228	0.03069
6.1442	0.0181	0.03015	0.01772	0.02345
6.1565	0.01574	0.03955	0.02614	0.03543
6.1687	0.0229	0.03688	0.02407	0.03247
6.1809	0.02729	0.04431	0.0267	0.03846
6.1931	0.02731	0.04914	0.03118	0.04575
6.2053	0.02506	0.04865	0.03473	0.0469
6.2175	0.02499	0.04687	0.03917	0.05092
6.2298	0.01549	0.04561	0.03527	0.04879
6.242	0.01572	0.03991	0.0319	0.04043
6.2542	0.02146	0.05225	0.03246	0.04784
6.2664	0.02517	0.04663	0.03038	0.04444
6.2786	0.02183	0.04563	0.03692	0.04512
6.2908	0.02507	0.0493	0.03396	0.04904
6.303	0.0319	0.05423	0.03117	0.04735
6.3153	0.02737	0.05716	0.03423	0.05032
6.3275	0.02838	0.05597	0.03666	0.04669
6.3397	0.02918	0.05258	0.02881	0.04076
6.3519	0.02777	0.06347	0.03132	0.04724
6.3641	0.02338	0.05203	0.02739	0.03443
6.3763	0.01978	0.04628	0.02721	0.03061
6.3885	0.0204	0.04867	0.02647	0.02471
6.4008	0.01964	0.05144	0.02484	0.01928
6.413	0.0217	0.05911	0.03014	0.02301
6.4252	0.01507	0.06249	0.02967	0.0271
6.4374	0.02416	0.04605	0.02667	0.021
6.4496	0.02395	0.04782	0.03542	0.02757
6.4618	0.0201	0.04024	0.02514	0.02617
6.4741	0.00787	0.03691	0.02488	0.02411
6.4863	0.01806	0.02748	0.02695	0.02508
6.4985	0.02081	0.02538	0.0259	0.02348
6.5107	0.0223	0.03508	0.01868	0.02469
6.5229	0.01514	0.0382	0.01496	0.02654
6.5351	0.01988	0.02852	0.0117	0.02549
6.5473	0.02652	0.03999	0.01796	0.0346
6.5596	0.02924	0.03778	0.01744	0.02513
6.5718	0.01637	0.04026	0.02167	0.03625
6.584	0.01766	0.04375	0.02327	0.03746
6.5962	0.021	0.03856	0.02225	0.04166
6.6084	0.02501	0.03427	0.01942	0.04328
6.6206	0.011	0.03344	0.02601	0.04212
6.6329	0.01437	0.02803	0.0177	0.03002
6.6451	0.02208	0.03195	0.02057	0.03889
6.6573	0.02946	0.02175	0.01629	0.02726
6.6695	0.02295	0.03012	0.01468	0.02624
6.6817	0.01609	0.03529	0.01259	0.02666
6.6939	0.01285	0.03362	0.01225	0.03285
6.7061	0.01478	0.03801	0.01976	0.03873
6.7184	0.01185	0.03806	0.02879	0.04149
6.7306	0.01573	0.03106	0.02574	0.03742
6.7428	0.02134	0.04024	0.03605	0.05478
6.755	0.02555	0.02926	0.03054	0.04446
6.7672	0.01603	0.02951	0.032	0.04964
6.7794	0.02116	0.03119	0.03492	0.05219
6.7917	0.02837	0.03468	0.03616	0.04341
6.8039	0.02732	0.03171	0.02916	0.03603
6.8161	0.01219	0.03076	0.02657	0.03884
6.8283	0.01489	0.01874	0.02059	0.02424
6.8405	0.02024	0.02311	0.02194	0.02625
6.8527	0.02324	0.01011	0.01642	0.01832
6.8649	0.01055	0.01049	0.01869	0.01768
6.8772	0.01389	0.01095	0.02434	0.01491
6.8894	0.01535	0.009	0.02774	0.02268
6.9016	0.01387	0.01032	0.02632	0.02547
6.9138	0	0.00816	0.02891	0.03271
6.926	0.00597	0.00528	0.0199	0.03032
6.9382	0.01617	0.01812	0.02579	0.04459
6.9505	0.02042	0.01842	0.02229	0.04247
6.9627	0.00998	0.02528	0.01681	0.03957
6.9749	0.01015	0.02442	0.0119	0.04052
6.9871	0.01047	0.0281	0.00943	0.04601
6.9993	0.01619	0.02886	0.00729	0.04447
7.0115	0.01149	0.02917	0.00339	0.03724
7.0237	0.02281	0.02036	0	0.02462
7.036	0.02283	0.02852	0.0058	0.02484
7.0482	0.02642	0.02345	0.00315	0.01074
7.0604	0.01603	0.02545	0.00771	0.01201
7.0726	0.02011	0.02516	0.01118	0.0038
7.0848	0.02511	0.01989	0.01109	0.00579
7.097	0.02648	0.02598	0.01858	0.00513
7.1092	0.02188	0.02821	0.02487	0.00544
7.1215	0.02259	0.02455	0.02446	0.00272
7.1337	0.02555	0.03153	0.02357	0.00516
7.1459	0.02565	0.02071	0.01732	0
7.1581	0.02217	0.02442	0.01693	0.00756
7.1703	0.02052	0.03263	0.01552	0.01148
7.1825	0.01149	0.03398	0.01447	0.01159
7.1948	0.01359	0.03297	0.01624	0.01673
7.207	0.01473	0.03312	0.01516	0.01901
7.2192	0.02362	0.02886	0.01516	0.01246
7.2314	0.02392	0.03479	0.02039	0.02345
7.2436	0.02171	0.02821	0.01907	0.01666
7.2558	0.01006	0.02474	0.02107	0.02709
7.268	0.01424	0.02665	0.02429	0.02712
7.2803	0.01985	0.02206	0.02435	0.02903
7.2925	0.01985	0.02255	0.02664	0.0281
7.3047	0.01598	0.0181	0.02152	0.02248
7.3169	0.02061	0.00857	0.01932	0.01773
7.3291	0.02235	0.0215	0.02892	0.02693
7.3413	0.01966	0.01814	0.02983	0.01947
7.3536	0.01201	0.01707	0.02891	0.02295
7.3658	0.01969	0.01917	0.02753	0.02571
7.378	0.01677	0.02308	0.02461	0.0298
7.3902	0.0202	0.0265	0.02326	0.03526
7.4024	0.01438	0.03134	0.02192	0.03932
7.4146	0.02701	0.0259	0.0157	0.03525
7.4268	0.02649	0.03032	0.01667	0.04512
7.4391	0.02677	0.02234	0.00435	0.03571
7.4513	0.01697	0.02583	0.00361	0.03928
7.4635	0.0214	0.03468	0.00845	0.03848
7.4757	0.02335	0.03192	0.00649	0.04048
7.4879	0.02728	0.03527	0.0099	0.04482
7.5001	0.02289	0.03773	0.01744	0.04562
7.5124	0.02941	0.03389	0.01435	0.03503
7.5246	0.02255	0.03907	0.01416	0.04163
7.5368	0.02291	0.03276	0.01021	0.03239
7.549	0.0178	0.03585	0.01068	0.03753
7.5612	0.02406	0.03467	0.01584	0.03728
7.5734	0.02416	0.03843	0.0206	0.03429
7.5856	0.02561	0.03713	0.02646	0.03313
7.5979	0.01679	0.03712	0.02782	0.02973
7.6101	0.02204	0.03302	0.02213	0.01995
7.6223	0.02593	0.04485	0.03074	0.03152
7.6345	0.02682	0.04596	0.03243	0.02678
7.6467	0.01594	0.04269	0.02857	0.03311
7.6589	0.01844	0.0388	0.03105	0.03922
7.6711	0.02117	0.03763	0.0292	0.03966
7.6834	0.01678	0.03692	0.02541	0.03846
7.6956	0.01405	0.03592	0.02284	0.03971
7.7078	0.01744	0.03182	0.01884	0.03595
7.72	0.02157	0.03919	0.02462	0.04716
7.7322	0.02057	0.03564	0.02188	0.03855
7.7444	0.02269	0.04516	0.02124	0.04196
7.7567	0.02865	0.04923	0.02307	0.04578
7.7689	0.02536	0.05095	0.02243	0.04237
7.7811	0.0234	0.0555	0.02096	0.0428
7.7933	0.01641	0.05927	0.02216	0.04104
7.8055	0.01746	0.05425	0.01727	0.03535
7.8177	0.0217	0.05368	0.01729	0.04519
7.8299	0.02628	0.04229	0.0135	0.03697
7.8422	0.02157	0.04232	0.01296	0.03392
7.8544	0.01889	0.04163	0.01616	0.03645
7.8666	0.01971	0.04227	0.01772	0.04018
7.8788	0.02319	0.041	0.02111	0.04071
7.891	0.01461	0.03547	0.02242	0.03967
7.9032	0.01937	0.03647	0.01826	0.0289
7.9155	0.02093	0.0434	0.02319	0.04274
7.9277	0.02512	0.0311	0.01757	0.0375
7.9399	0.01671	0.03492	0.01953	0.04041
7.9521	0.0209	0.03549	0.01604	0.04139
7.9643	0.02106	0.03617	0.01473	0.03896
7.9765	0.01727	0.03344	0.01218	0.04489
7.9887	0.01809	0.03572	0.01233	0.0463
8.001	0.0274	0.02813	0.00899	0.03942
8.0132	0.03107	0.03989	0.0151	0.04374
8.0254	0.02886	0.03483	0.00996	0.04502
8.0376	0.02095	0.03796	0.01142	0.04287
8.0498	0.02285	0.04064	0.01139	0.04182
8.062	0.02016	0.0382	0.01114	0.04038
8.0743	0.02366	0.04137	0.01306	0.03927
8.0865	0.01397	0.03669	0.0151	0.04023
8.0987	0.0195	0.03138	0.0129	0.03285
8.1109	0.02173	0.04048	0.02097	0.03763
8.1231	0.02469	0.03551	0.01613	0.02935
8.1353	0.02405	0.04208	0.01962	0.0328
8.1475	0.02728	0.04499	0.01967	0.03512
8.1598	0.02778	0.04529	0.02009	0.03275
8.172	0.0196	0.04019	0.02021	0.03631
8.1842	0.01457	0.04161	0.02073	0.03821
8.1964	0.01857	0.03183	0.01531	0.04001
8.2086	0.02434	0.04276	0.02217	0.04073
8.2208	0.0286	0.04176	0.01908	0.02989
8.233	0.01896	0.04146	0.02229	0.03423
8.2453	0.02208	0.03956	0.02372	0.03544
8.2575	0.02228	0.04003	0.02498	0.03691
8.2697	0.02715	0.04386	0.0293	0.03933
8.2819	0.01619	0.04164	0.02972	0.0363
8.2941	0.01503	0.04246	0.026	0.03451
8.3063	0.01664	0.05107	0.03042	0.03596
8.3186	0.01755	0.03873	0.01975	0.02378
8.3308	0.01353	0.03733	0.01834	0.02455
8.343	0.02135	0.0331	0.01589	0.02775
8.3552	0.0259	0.03414	0.01168	0.02909
8.3674	0.01994	0.04002	0.01431	0.02707
8.3796	0.01207	0.04807	0.02075	0.02154
8.3918	0.01858	0.04495	0.01802	0.01507
8.4041	0.02076	0.05045	0.02755	0.03417
8.4163	0.02048	0.03789	0.02429	0.03732
8.4285	0.01858	0.03262	0.02244	0.04071
8.4407	0.02099	0.03049	0.02189	0.04443
8.4529	0.01295	0.02829	0.02416	0.04475
8.4651	0.01222	0.03208	0.02645	0.04709
8.4774	0.01647	0.02704	0.02205	0.04047
8.4896	0.0252	0.01842	0.01864	0.03419
8.5018	0.02021	0.03579	0.02029	0.04308
8.514	0.01838	0.03207	0.01292	0.03412
8.5262	0.01823	0.04065	0.01333	0.03371
8.5384	0.02521	0.05267	0.02113	0.03171
8.5506	0.02038	0.05403	0.02485	0.02991
8.5629	0.01405	0.05636	0.0257	0.03164
8.5751	0.00664	0.05489	0.03204	0.03545
8.5873	0.01711	0.04224	0.02353	0.03057
8.5995	0.02181	0.04341	0.02546	0.03676
8.6117	0.02944	0.0353	0.01969	0.03452
8.6239	0.0198	0.0353	0.02584	0.03923
8.6362	0.02557	0.02782	0.02688	0.04526
8.6484	0.02571	0.02479	0.02388	0.04954
8.6606	0.02681	0.02323	0.02779	0.05092
8.6728	0.0125	0.0268	0.02253	0.04954
8.685	0.01598	0.01738	0.0163	0.04385
8.6972	0.02532	0.02811	0.01814	0.0475
8.7094	0.02957	0.02542	0.00995	0.03575
8.7217	0.02389	0.02307	0.01058	0.03498
8.7339	0.0161	0.02636	0.01341	0.0369
8.7461	0.01246	0.0211	0.01328	0.03034
8.7583	0.00916	0.02346	0.01119	0.02695
8.7705	0.00718	0.02382	0.01783	0.02965
8.7827	0.01388	0.01836	0.0165	0.02804
8.7949	0.01857	0.02701	0.02904	0.03513
8.8072	0.02318	0.01857	0.02732	0.03027
8.8194	0.01446	0.02064	0.02744	0.02932
8.8316	0.01381	0.0193	0.03331	0.02342
8.8438	0.01285	0.02043	0.02929	0.0226
8.856	0.01725	0.0168	0.02571	0.02093
8.8682	0.01425	0.01742	0.02123	0.02132
8.8805	0.01398	0.01221	0.01768	0.01679
8.8927	0.01759	0.02018	0.02267	0.02516
8.9049	0.01487	0.01398	0.018	0.02112
8.9171	0.01643	0.00994	0.01838	0.01871
8.9293	0.0213	0.01685	0.02185	0.02078
8.9415	0.02398	0.01855	0.02604	0.02978
8.9537	0.01648	0.02012	0.02871	0.03326
8.966	0.01415	0.02179	0.03004	0.03081
8.9782	0.02064	0.01417	0.02455	0.02604
8.9904	0.02018	0.02102	0.02833	0.03232
9.0026	0.02369	0.01281	0.02279	0.02397
9.0148	0.01965	0.00992	0.01954	0.02774
9.027	0.02277	0.00789	0.01806	0.02854
9.0393	0.01813	0.00819	0.016	0.03173
9.0515	0.01896	0.01374	0.01626	0.03196
9.0637	0.01043	0.01586	0.01452	0.03283
9.0759	0.0185	0.0081	0.01311	0.02959
9.0881	0.03259	0.01849	0.01995	0.03843
9.1003	0.03669	0.01824	0.01792	0.02745
9.1125	0.02199	0.01891	0.02447	0.03366
9.1248	0.01738	0.01979	0.02697	0.0334
9.137	0.0208	0.02669	0.02917	0.03216
9.1492	0.02319	0.02593	0.03093	0.03692
9.1614	0.01278	0.02933	0.03197	0.0389
9.1736	0.01804	0.01864	0.02652	0.02945
9.1858	0.02263	0.02671	0.03231	0.03636
9.1981	0.02287	0.01807	0.02337	0.02813
9.2103	0.01289	0.01445	0.01764	0.02401
9.2225	0.01873	0.01689	0.01549	0.02868
9.2347	0.02592	0.01541	0.01784	0.02393
9.2469	0.02327	0.01484	0.01681	0.0234
9.2591	0.01192	0.01581	0.01476	0.02738
9.2713	0.00861	0.00766	0.01133	0.0195
9.2836	0.01975	0.01103	0.02107	0.03216
9.2958	0.02237	0.00728	0.01483	0.0313
9.308	0.02173	0.01387	0.01851	0.03547
9.3202	0.02797	0.01652	0.01948	0.04174
9.3324	0.02737	0.02185	0.01943	0.04315
9.3446	0.01875	0.02726	0.02128	0.04201
9.3569	0.0104	0.03164	0.02214	0.04332
9.3691	0.02335	0.02702	0.01565	0.03354
9.3813	0.02632	0.03488	0.02285	0.03789
9.3935	0.02787	0.03034	0.01894	0.03274
9.4057	0.01763	0.03183	0.02339	0.02328
9.4179	0.01561	0.0329	0.01998	0.0259
9.4301	0.01294	0.02917	0.01805	0.02865
9.4424	0.01802	0.02249	0.01902	0.03029
9.4546	0.01773	0.02258	0.01828	0.02803
9.4668	0.02306	0.01738	0.01322	0.02297
9.479	0.02494	0.02171	0.01889	0.03601
9.4912	0.02367	0.01075	0.01213	0.02883
9.5034	0.01442	0.02027	0.01386	0.03826
9.5156	0.02115	0.02612	0.01547	0.0381
9.5279	0.02537	0.02487	0.01279	0.04049
9.5401	0.02652	0.0323	0.01283	0.04038
9.5523	0.02017	0.03879	0.01454	0.04456
9.5645	0.02604	0.03369	0.01039	0.03574
9.5767	0.02946	0.04467	0.02237	0.04306
9.5889	0.03049	0.04778	0.01711	0.04227
9.6012	0.02136	0.04605	0.01858	0.04278
9.6134	0.02026	0.04612	0.0226	0.04094
9.6256	0.02632	0.05097	0.02102	0.03198
9.6378	0.02265	0.04791	0.02468	0.03383
9.65	0.00834	0.04337	0.02762	0.03892
9.6622	0.00749	0.03496	0.0252	0.02879
9.6744	0.02671	0.0481	0.03328	0.0388
9.6867	0.04004	0.03194	0.02677	0.03109
9.6989	0.02811	0.02936	0.02633	0.03248
9.7111	0.01543	0.03581	0.02708	0.03447
9.7233	0.01799	0.04074	0.02582	0.03522
9.7355	0.03027	0.03792	0.02658	0.03779
9.7477	0.02996	0.03682	0.0311	0.04215
9.76	0.02814	0.03611	0.02615	0.03622
9.7722	0.02256	0.04144	0.02743	0.04077
9.7844	0.01983	0.04006	0.02237	0.03376
9.7966	0.01714	0.04532	0.02113	0.0304
9.8088	0.02087	0.04857	0.02183	0.02933
9.821	0.02223	0.05603	0.02064	0.02864
9.8332	0.02342	0.05722	0.02087	0.03251
9.8455	0.01488	0.05713	0.02293	0.0371
9.8577	0.01281	0.04503	0.02182	0.03849
9.8699	0.01793	0.04972	0.03081	0.04737
9.8821	0.02761	0.04015	0.0264	0.03838
9.8943	0.02386	0.04418	0.02263	0.04204
9.9065	0.01993	0.04161	0.02679	0.05119
9.9188	0.01579	0.03781	0.02974	0.04992
9.931	0.02348	0.03594	0.02973	0.04932
9.9432	0.02529	0.03476	0.02901	0.04767
9.9554	0.025	0.03426	0.02759	0.04497
9.9676	0.01798	0.03445	0.02546	0.04122
9.9798	0.01691	0.03532	0.02262	0.03643
9.992	0.0182	0.03688	0.01908	0.03059
10.0043	0.02108	0.03912	0.01483	0.0237
--	--	--	--	--
--	--	--	--	--
--	--	--	--	--
--	--	--	--	--
--	--	--	--	--
--	--	--	--	--
--	--	--	--	--
--	--	--	--	--
--	--	--	--	--
--	--	--	--	--
--	--	--	--	--
--	--	--	--	--
--	--	--	--	--
--	--	--	--	--
--	--	--	--	--
--	--	--	--	--
--	--	--	--	--
--	--	--	--	--
--	--	--	--	--
--	--	--	--	--
--	--	--	--	--
--	--	--	--	--
--	--	--	--	--
--	--	--	--	--
--	--	--	--	--
--	--	--	--	--
--	--	--	--	--
--	--	--	--	--
--	--	--	--	--
--	--	--	--	--
--	--	--	--	--
--	--	--	--	--
--	--	--	--	--
--	--	--	--	--
--	--	--	--	--
--	--	--	--	--
--	--	--	--	--
--	--	--	--	--
--	--	--	--	--
--	--	--	--	--
--	--	--	--	--
--	--	--	--	--
--	--	--	--	--
--	--	--	--	--
--	--	--	--	--
--	--	--	--	--
--	--	--	--	--
--	--	--	--	--
--	--	--	--	--
--	--	--	--	--
--	--	--	--	--
--	--	--	--	--
--	--	--	--	--
--	--	--	--	--
--	--	--	--	--
--	--	--	--	--
--	--	--	--	--
--	--	--	--	--
--	--	--	--	--
--	--	--	--	--
--	--	--	--	--
--	--	--	--	--
--	--	--	--	--
--	--	--	--	--
--	--	--	--	--
--	--	--	--	--
--	--	--	--	--
--	--	--	--	--
--	--	--	--	--
--	--	--	--	--
--	--	--	--	--
--	--	--	--	--
--	--	--	--	--
--	--	--	--	--
--	--	--	--	--
--	--	--	--	--
--	--	--	--	--
--	--	--	--	--
--	--	--	--	--
--	--	--	--	--
--	--	--	--	--
--	--	--	--	--
--	--	--	--	--
--	--	--	--	--
--	--	--	--	--
--	--	--	--	--
--	--	--	--	--
--	--	--	--	--
--	--	--	--	--
--	--	--	--	--
--	--	--	--	--
--	--	--	--	--
--	--	--	--	--
--	--	--	--	--
--	--	--	--	--
--	--	--	--	--
--	--	--	--	--
--	--	--	--	--
--	--	--	--	--
--	--	--	--	--
--	--	--	--	--
--	--	--	--	--
--	--	--	--	--
--	--	--	--	--
--	--	--	--	--
--	--	--	--	--
--	--	--	--	--
--	--	--	--	--
--	--	--	--	--
--	--	--	--	--
--	--	--	--	--
--	--	--	--	--
--	--	--	--	--
--	--	--	--	--
--	--	--	--	--
--	--	--	--	--
--	--	--	--	--
--	--	--	--	--
--	--	--	--	--
--	--	--	--	--
--	--	--	--	--
--	--	--	--	--
--	--	--	--	--
--	--	--	--	--
--	--	--	--	--
--	--	--	--	--
--	--	--	--	--
--	--	--	--	--
--	--	--	--	--
--	--	--	--	--
--	--	--	--	--
--	--	--	--	--
--	--	--	--	--
--	--	--	--	--
--	--	--	--	--
--	--	--	--	--
--	--	--	--	--
--	--	--	--	--
--	--	--	--	--
--	--	--	--	--
--	--	--	--	--
--	--	--	--	--
--	--	--	--	--
--	--	--	--	--
--	--	--	--	--
--	--	--	--	--
--	--	--	--	--
--	--	--	--	--
--	--	--	--	--
--	--	--	--	--
--	--	--	--	--
--	--	--	--	--
--	--	--	--	--
--	--	--	--	--
--	--	--	--	--
--	--	--	--	--
--	--	--	--	--
--	--	--	--	--
--	--	--	--	--
--	--	--	--	--
--	--	--	--	--
--	--	--	--	--
--	--	--	--	--
--	--	--	--	--
--	--	--	--	--
--	--	--	--	--
--	--	--	--	--
--	--	--	--	--
--	--	--	--	--
--	--	--	--	--
--	--	--	--	--
--	--	--	--	--

## Sheet: Transient kinetic traces of PM6
t, ps	PM6:Qx-1(625 nm)	t, ps	PM6:Qx-2(632 nm)	t, ps	PM6:Y6(631 nm)
-6.00613	--	-1.19012	--	-1.01012	--
-5.78113	0.98125	-1.18387	--	-0.98929	--
-5.5228	0.98068	-1.15887	--	-0.96637	--
-5.28113	0.97131	-1.13595	--	-0.93929	--
-5.02697	0.94624	-1.11512	--	-0.91846	--
-4.78113	0.94066	-1.08595	--	-0.89554	--
-4.52697	0.97796	-1.06512	--	-0.87471	--
-4.27697	0.98239	-1.04428	--	-0.84554	--
-4.02697	0.96836	-1.0172	--	-0.82262	--
-3.78113	0.96453	-0.99012	--	-0.78721	--
-3.52697	1	-0.95678	0.99044	-0.76012	--
-3.27697	0.96077	-0.92553	0.97169	-0.73512	--
-3.02697	0.95407	-0.9047	0.97171	-0.69971	0.96007
-2.77905	0.95624	-0.87137	0.99701	-0.67054	0.97091
-2.52697	0.97131	-0.83803	0.97121	-0.63721	0.96108
-2.28113	0.95987	-0.8047	0.97736	-0.59554	0.94078
-2.0228	0.94718	-0.7672	0.95767	-0.56221	0.97761
-1.78113	0.95894	-0.74012	0.99354	-0.52262	0.95425
-1.52905	0.99428	-0.70053	0.97128	-0.48512	1
-1.28113	0.95962	-0.66512	0.96604	-0.44554	0.96391
-1.02488	0.95458	-0.61928	0.95676	-0.40804	0.95615
-1.00822	0.94827	-0.58803	0.98195	-0.36846	0.95909
-0.98738	0.94134	-0.54012	0.9895	-0.32471	0.98025
-0.96447	0.93476	-0.49637	0.97496	-0.28096	0.93835
-0.93738	0.93396	-0.45262	0.97851	-0.23304	0.98312
-0.91655	0.93285	-0.40678	0.97399	-0.18512	0.96568
-0.88738	0.93229	-0.35887	0.95962	-0.13929	0.94082
-0.8728	0.93133	-0.31095	0.96229	-0.08721	0.95539
-0.8478	0.93022	-0.26095	0.98369	-0.03512	0.93878
-0.81863	0.92903	-0.20678	0.99527	0.01904	0.94345
-0.78738	0.92807	-0.15262	0.99457	0.07321	0.84769
-0.76238	0.92696	-0.09845	0.97551	0.13154	0.50354
-0.73322	0.92584	-0.04012	0.99148	0.18988	0.19031
-0.70405	0.94687	0.01822	1	0.25238	0.03965
-0.66655	0.9723	0.07863	0.76204	0.31696	0
-0.62697	0.96856	0.1453	0.31823	0.38154	0.01824
-0.5978	0.97254	0.2078	0.02767	0.45029	0.06502
-0.5603	0.97316	0.27863	0	0.51904	0.04203
-0.5228	0.99013	0.34947	0.04364	0.59404	0.05709
-0.4853	0.94577	0.42238	0.08514	0.66904	0.04441
-0.44988	0.95061	0.49738	0.14049	0.74613	0.05075
-0.40613	0.94533	0.57238	0.13623	0.82738	0.07216
-0.36655	0.94227	0.65572	0.16816	0.91071	0.02458
-0.3228	0.972	0.73905	0.2086	0.99821	0.05392
-0.27905	0.95763	0.82655	0.24798	1.08571	0.08802
-0.23322	0.96085	0.91613	0.27459	1.17946	0.09278
-0.18322	0.9394	1.0078	0.29056	1.27321	0.08088
-0.1353	0.97429	1.10363	0.34484	1.37529	0.07295
-0.0853	0.97367	1.20155	0.36186	1.47529	0.10705
-0.03322	0.96636	1.30572	0.35867	1.58154	0.12767
0.02095	0.96553	1.41197	0.35441	1.69404	0.14591
0.07303	0.91391	1.52238	0.36932	1.80238	0.1356
0.13345	0.65284	1.63488	0.39699	1.92321	0.14353
0.19178	0.3239	1.75363	0.44914	2.04613	0.13481
0.25428	0.00101	1.87447	0.43317	2.17113	0.14908
0.31678	0	2.00155	0.38422	2.30238	0.17366
0.38345	0.03128	2.13072	0.40869	2.43571	0.18397
0.4522	0.06861	2.26405	0.41295	2.57738	0.19507
0.52095	0.06256	2.40572	0.44275	2.71488	0.17445
0.59387	0.09586	2.54947	0.45978	2.86488	0.18952
0.66887	0.12714	2.69738	0.50129	3.02321	0.20459
0.74803	0.15438	2.85155	0.49384	3.18363	0.20855
0.82928	0.17456	3.00988	0.47255	3.34613	0.17604
0.91262	0.12613	3.17655	0.47681	3.51904	0.2149
0.99803	0.11906	3.34738	0.44169	3.69196	0.23393
1.0897	0.16548	3.52447	0.45659	3.87738	0.20142
1.18137	0.16649	3.70572	0.48639	4.06071	0.22441
1.2772	0.1786	3.89322	0.49703	4.25863	0.21569
1.3772	0.19373	4.08905	0.47362	4.45863	0.22679
1.47928	0.24721	4.29113	0.48	4.66488	0.25772
1.58553	0.24217	4.49738	0.52151	4.87529	0.22441
1.69387	0.25528	4.71197	0.50448	5.10863	0.24582
1.80637	0.30473	4.9328	0.5396	5.33363	0.25534
1.9272	0.35921	5.16822	0.60027	5.58154	0.28785
2.04595	0.32793	5.40572	0.5875	5.82113	0.24265
2.17303	0.36426	5.65572	0.5247	6.08154	0.28547
2.30428	0.39554	5.91197	0.52151	6.34196	0.24503
2.43762	0.38747	6.17655	0.5247	6.61904	0.28706
2.57928	0.34105	6.4453	0.52683	6.90029	0.2823
2.72095	0.31582	6.72863	0.55983	7.19613	0.28468
2.87303	0.32188	7.02655	0.60878	7.5003	0.28547
3.0272	0.2906	7.33072	0.60027	7.81696	0.30371
3.18137	0.3128	7.6453	0.56728	8.14196	0.31957
3.34803	0.31381	7.97238	0.57898	8.48154	0.31957
3.52095	0.27748	8.31197	0.56728	8.82946	0.28388
3.6897	0.335	8.6578	0.5726	9.19196	0.32829
3.87928	0.3693	9.02238	0.60133	9.56904	0.33781
4.05845	0.38646	9.3953	0.58856	9.97738	0.36239
4.26053	0.37939	9.7828	0.54386	10.367	0.33622
4.45428	0.4026	10.2036	0.57366	10.7878	0.32274
4.66262	0.42278	10.6203	0.60878	11.219	0.35605
4.88345	0.40866	11.0495	0.58431	11.667	0.31957
5.10845	0.38343	11.4953	0.59176	12.1003	0.32353
5.33345	0.39554	11.9286	0.59388	12.6003	0.3386
5.58137	0.40058	12.4286	0.58005	13.092	0.34891
5.82095	0.4026	12.8953	0.59176	13.5753	0.33939
6.08762	0.41875	13.4286	0.59176	14.1128	0.34732
6.34178	0.45911	13.9307	0.60027	14.6461	0.36635
6.62512	0.44599	14.4911	0.59921	15.2107	0.37587
6.9022	0.45911	15.037	0.61091	15.794	0.3838
7.20012	0.4137	15.6224	0.62049	16.3961	0.38539
7.50428	0.41774	16.2265	0.60666	17.044	0.36477
7.82095	0.40563	16.864	0.6024	17.6836	0.35129
8.14387	0.4248	17.5182	0.60985	18.3565	0.36556
8.48345	0.43893	18.1786	0.63114	19.042	0.38935
8.83345	0.44195	18.8766	0.62156	19.7628	0.3949
9.19387	0.44397	19.5807	0.62475	20.494	0.38697
9.57095	0.47525	20.3057	0.62901	21.2607	0.37191
9.95637	0.45305	21.0724	0.63965	22.0482	0.36556
10.3626	0.45608	21.864	0.62581	22.8607	0.37746
10.7876	0.46012	22.6828	0.62901	23.7024	0.38856
11.223	0.49947	23.5307	0.62901	24.5795	0.40045
11.6439	0.51763	24.4078	0.6173	25.4857	0.37983
12.1251	0.4692	25.3141	0.60453	26.4253	0.37349
12.5772	0.46617	26.2557	0.59176	27.3961	0.39966
13.0939	0.47828	27.2245	0.58643	28.4003	0.40362
13.6001	0.47121	28.2307	0.63326	29.442	0.41631
14.1293	0.47323	29.2703	0.64178	30.517	0.38539
14.673	0.48332	30.3453	0.61198	31.6295	0.39887
15.2334	0.47222	31.4578	0.67158	32.7815	0.40838
15.8001	0.4581	32.6099	0.63965	33.9732	0.4068
16.421	0.47323	33.8036	0.6918	35.2066	0.40125
17.0439	0.48332	35.0349	0.65349	36.4836	0.41314
17.6918	0.48837	36.312	0.62156	37.8024	0.41155
18.3459	0.50653	37.6307	0.63433	39.167	0.39966
19.0501	0.51561	38.9953	0.71734	40.5816	0.42266
19.7584	0.50149	40.4099	0.70883	42.042	0.41314
20.496	0.4924	41.8703	0.62475	43.5545	0.40997
21.2543	0.47021	43.3828	0.62475	45.1211	0.41076
22.0418	0.4692	44.9495	0.65136	46.7378	0.41869
22.8585	0.49947	46.5661	0.662	48.4149	0.41155
23.7043	0.51258	48.2453	0.62794	50.1461	0.406
24.5814	0.53377	49.9745	0.64391	51.942	0.43931
25.4897	0.53478	51.7682	0.662	53.7961	0.45041
26.4272	0.51662	53.6245	0.5726	55.7149	0.45041
27.4001	0.52167	55.5432	0.61304	57.7003	0.4623
28.4022	0.51763	57.5307	0.60666	59.7565	0.46151
29.4439	0.52066	59.587	0.6322	61.8815	0.45437
30.5189	0.52974	61.7099	0.6173	64.0836	0.45279
31.6314	0.5479	63.9099	0.6322	66.3586	0.406
32.7835	0.53882	66.189	0.61091	68.7128	0.42583
33.9751	0.53882	68.5432	0.64497	71.1503	0.4623
35.2084	0.52167	70.9786	0.6173	73.6732	0.452
36.4834	0.52267	73.4995	0.6173	76.2815	0.4512
37.8064	0.53277	76.1078	0.62049	78.9795	0.46627
39.1689	0.56304	78.8078	0.6173	81.769	0.46865
40.5834	0.59129	81.5974	0.66839	84.6586	0.44644
42.0459	0.54487	84.487	0.62794	87.6482	0.44327
43.5585	0.55295	87.4766	0.57792	90.7399	0.46389
45.121	0.57313	90.5682	0.58537	93.9399	0.46389
46.7397	0.54992	93.7682	0.63965	97.2524	0.45755
48.4147	0.54588	97.0786	0.64497	100.675	0.4512
50.1501	0.54891	100.527	0.61198	104.219	0.43852
51.948	0.54386	104.047	0.61091	107.89	0.46865
53.798	0.53983	107.716	0.59921	111.68	0.45358
55.7168	0.51763	111.508	0.56728	115.606	0.44882
57.7022	0.54588	115.435	0.69712	119.684	0.48689
59.7585	0.57615	119.497	0.66732	123.869	0.48213
61.8835	0.56606	123.722	0.68222	128.217	0.49799
64.0855	0.53277	128.045	0.67903	132.717	0.49482
66.3605	0.51864	132.545	0.60133	137.369	0.52336
68.7168	0.54386	137.197	0.64923	142.184	0.48927
71.1522	0.57615	142.012	0.69606	147.167	0.48451
73.6751	0.55698	146.995	0.61304	152.321	0.4742
76.2814	0.59331	152.172	0.66413	157.655	0.54002
78.9793	0.59331	157.485	0.6769	163.196	0.55032
81.7709	0.59331	163.002	0.70244	168.881	0.50592
84.6626	0.59936	168.722	0.64497	174.804	0.55746
87.6522	0.60945	174.631	0.70883	180.921	0.53605
90.7418	0.62862	180.729	0.73224	187.223	0.53684
93.9439	0.59432	187.056	0.64816	193.78	0.53288
97.2522	0.60441	193.618	0.71309	200.536	0.51623
100.677	0.60642	200.364	0.70457	207.54	0.56143
104.221	0.58221	207.368	0.67584	214.802	0.5075
107.888	0.57514	214.618	0.71096	222.286	0.55984
111.681	0.59331	222.133	0.66626	230.065	0.52098
115.609	0.56606	229.87	0.69925	238.069	0.52891
119.669	0.60037	237.904	0.69393	246.396	0.55746
123.873	0.60037	246.212	0.63646	254.965	0.51702
128.219	0.57817	254.793	0.72692	263.854	0.52891
132.717	0.59835	263.683	0.66413	273.052	0.54477
137.371	0.60037	272.881	0.64071	282.567	0.56856
142.202	0.63165	282.397	0.70564	292.417	0.55588
147.169	0.65284	292.258	0.68648	302.625	0.53367
152.325	0.66898	302.433	0.67477	313.167	0.55905
157.659	0.64376	312.972	0.68435	324.046	0.58046
163.194	0.62358	323.897	0.65668	335.354	0.56301
168.909	0.64981	335.158	0.68329	347.007	0.54477
174.79	0.64073	346.833	0.67903	359.088	0.57649
180.927	0.61954	358.912	0.63859	371.586	0.55905
187.225	0.65082	371.41	0.66519	384.513	0.55429
193.773	0.64073	384.36	0.63539	397.906	0.54636
200.556	0.66596	397.716	0.65029	411.731	0.58918
207.542	0.61651	411.558	0.65349	426.052	0.56856
214.794	0.671	425.906	0.68967	440.869	0.58363
222.298	0.64578	440.697	0.64391	456.219	0.54953
230.048	0.65183	456.052	0.68754	472.065	0.5868
238.069	0.63468	471.891	0.68222	488.492	0.57015
246.375	0.66697	488.314	0.70351	505.454	0.59315
254.983	0.64678	505.289	0.75247	523.023	0.62645
263.856	0.63266	522.851	0.70989	541.209	0.59552
273.054	0.64174	541.029	0.75672	560.025	0.56539
282.579	0.65788	559.858	0.72692	579.488	0.64152
292.417	0.67504	579.295	0.65987	599.598	0.54715
302.615	0.66091	599.452	0.71202	620.436	0.5979
313.148	0.67504	620.258	0.72586	641.981	0.56698
324.054	0.68715	641.814	0.67903	664.302	0.64786
335.331	0.69421	664.112	0.75885	687.359	0.63993
347.006	0.6488	687.195	0.68754	711.242	0.60742
359.111	0.63367	711.062	0.72267	735.921	0.6209
371.581	0.70632	735.764	0.65561	761.498	0.6439
384.527	0.70228	761.304	0.76524	787.917	0.62169
397.894	0.68815	787.766	0.71096	815.292	0.62645
411.756	0.69623	815.097	0.74289	843.577	0.60425
426.056	0.71035	843.424	0.72054	872.881	0.59949
440.873	0.69219	872.685	0.74502	903.177	0.62249
456.204	0.67605	902.985	0.71096	934.502	0.6098
472.071	0.71742	934.331	0.6769	966.948	0.63676
488.479	0.76888	966.766	0.6769	1000.51	0.63755
505.479	0.69623	1000.35	0.75353	1035.23	0.64627
523.025	0.70733	1035.04	0.76311	1071.14	0.63834
541.204	0.72044	1070.99	0.7514	1108.32	0.66848
560.008	0.69118	1108.15	0.74714	1146.78	0.65341
579.469	0.72347	1146.59	0.7216	1186.55	0.66689
599.6	0.68715	1186.39	0.69074	1227.74	0.65183
620.442	0.71439	1227.55	0.71522	1270.31	0.64945
641.984	0.70632	1270.15	0.70244	1314.4	0.66689
664.288	0.71237	1314.21	0.72054	1359.98	0.66927
687.369	0.69017	1359.83	0.70777	1407.17	0.66768
711.25	0.71237	1406.98	0.72692	1455.96	0.62645
735.923	0.78502	1455.8	0.78759	1506.49	0.6883
761.502	0.75475	1506.29	0.78972	1558.72	0.65817
787.919	0.72448	1558.57	0.74182	1612.8	0.67403
815.296	0.71136	1612.63	0.75247	1668.71	0.70337
843.598	0.7265	1668.54	0.80142	1726.59	0.632
872.859	0.71843	1726.44	0.811	1786.46	0.68989
903.167	0.72448	1786.32	0.73544	1848.42	0.68275
934.504	0.73255	1848.26	0.77588	1912.52	0.70654
966.958	0.73962	1912.35	0.73757	1978.86	0.67799
1000.51	0.72145	1978.66	0.76311	2047.45	0.70099
1035.22	0.6932	2047.28	0.75459	2118.45	0.70258
1071.14	0.74264	2118.28	0.7961	2191.93	0.69623
1108.33	0.72044	2191.75	0.77482	2267.93	0.71209
1146.77	0.71136	2267.74	0.79078	2346.54	0.68513
1186.55	0.72953	2346.37	0.79504	2427.9	0.67482
1227.75	0.6932	2427.72	0.72692	2512.08	0.72161
1270.33	0.72953	2511.91	0.72586	2599.17	0.71209
1314.41	0.71843	2599.02	0.7961	2689.28	0.7113
1359.99	0.72145	2689.13	0.80249	2782.53	0.73033
1407.16	0.7719	2782.36	0.79717	2878.97	0.66689
1455.96	0.76686	2878.81	0.78652	2978.79	0.71526
1506.47	0.76989	2978.61	0.7812	3082.05	0.6883
1558.72	0.77897	3081.88	0.83761	3188.91	0.73429
1612.78	0.80318	3188.71	0.811	3299.45	0.72161
1668.73	0.80419	3299.28	0.7695	3413.81	0.70813
1726.59	0.76585	3413.65	0.83442	3532.14	0.70654
1786.47	0.76181	3531.98	0.76311	3654.59	0.7224
1848.42	0.75879	3654.43	0.82271	3781.26	0.71685
1912.52	0.80419	3781.1	0.7812	3912.34	0.73667
1978.84	0.80217	3912.15	0.80994	4047.93	0.77315
2047.46	0.7598	4047.76	0.84825	4188.24	0.71209
2118.45	0.80318	4188.07	0.83655	4333.43	0.7224
2191.91	0.84455	4333.24	0.83335	4483.61	0.7224
2267.91	0.7598	4483.43	0.80781	4639.02	0.7454
2346.54	0.81025	4638.86	0.77588	4799.79	0.72557
2427.92	0.78502	4799.64	0.78759	4966.17	0.74778
2512.09	0.79208	4965.98	0.8259	5138.28	0.75015
2599.17	0.76787	5138.12	0.83442	5316.37	0.7224
2689.3	0.78199	5316.18	0.81952	5500.63	0.73747
2782.53	0.79612	5500.46	0.81207	5691.27	0.75808
2878.98	0.80722	5691.09	0.77482	5888.49	0.75808
2978.78	0.73659	5888.35	0.84293	6092.58	0.7446
3082.05	0.78805	6092.42	0.83016	6303.74	0.75174
3188.89	0.77291	6303.57	0.7961	6522.21	0.74619
3299.43	0.80823	6522.03	0.79504	6748.24	0.76601
3413.83	0.81227	6748.07	0.83016	6982.11	0.76522
3532.15	0.80722	6981.93	0.83335	7224.08	0.75967
3654.58	0.84354	7223.9	0.83123	7474.42	0.76046
3781.26	0.82135	7474.24	0.7695	7733.46	--
3912.34	0.81933	7733.28	--	--	--
4047.94	0.8496	--	--	--	--
4188.24	0.8274	--	--	--	--
4333.43	0.79108	--	--	--	--
4483.62	0.81126	--	--	--	--
4639.01	0.8052	--	--	--	--
4799.81	0.83345	--	--	--	--
4966.16	0.85767	--	--	--	--
5138.29	0.83648	--	--	--	--
5316.36	0.8496	--	--	--	--
5500.61	0.85464	--	--	--	--
5691.27	0.81025	--	--	--	--
5888.52	0.80217	--	--	--	--
6092.59	0.82336	--	--	--	--
6303.73	0.81529	--	--	--	--
6522.21	0.89245	--	--	--	--
6748.23	0.82034	--	--	--	--
6982.11	0.81832	--	--	--	--
7224.08	0.80318	--	--	--	--
7474.43	0.77392	--	--	--	--
7733.46	--	--	--	--	--

## Sheet: SCLC
blend films-electron						blend films-electron						pure films-electron
PM6:Y6		PM6:Qx-1		PM6:Qx-2		PM6:Y6		PM6:Qx-1		PM6:Qx-2		Y6		Qx-1		Qx-2
Vappl-Vbi (V)	J0.5 A0.5 m-1	Vappl-Vbi (V)	J0.5 A0.5 m-1	Vappl-Vbi (V)	J0.5 A0.5 m-1	Vappl-Vbi (V)	J0.5 A0.5 m-1	Vappl-Vbi (V)	J0.5 A0.5 m-1	Vappl-Vbi (V)	J0.5 A0.5 m-1	Vappl-Vbi (V)	J0.5 A0.5 m-1	Vappl-Vbi (V)	J0.5 A0.5 m-1	Vappl-Vbi (V)	J0.5 A0.5 m-1
4.0035	51.4053	2	22.8933	2	37.0729	2.037	50.3984	2	61.4627	2	50.4993	4	126.453	2	62.9248	2	54.5562
3.9565	50.4975	2.04	23.4515	2.04	37.7062	2.0835	52.1057	2.04	62.7064	2.04	51.6058	3.96	124.887	2.04	64.1459	2.04	55.9528
3.9095	49.4722	2.08	24.02	2.08	38.3383	2.1305	53.3151	2.08	63.946	2.08	52.7075	3.92	123.311	2.08	65.3615	2.08	57.3415
3.863	48.6056	2.12	24.591	2.12	38.9718	2.177	54.4977	2.12	65.1767	2.12	53.8043	3.88	121.735	2.12	66.6072	2.12	58.7629
3.816	47.7493	2.16	25.1701	2.16	39.6005	2.224	55.6776	2.16	66.4034	2.16	54.8849	3.84	120.152	2.16	67.8477	2.16	60.1749
3.769	46.8775	2.2	25.7528	2.2	40.2233	2.271	56.8771	2.2	67.6215	2.2	55.9641	3.8	118.569	2.2	69.1191	2.2	61.6187
3.7225	46.0163	2.24	26.3423	2.24	40.8482	2.3175	58.0517	2.24	68.8369	2.24	57.0381	3.76	116.982	2.24	70.3864	2.24	63.0534
3.6755	45.1664	2.28	26.9353	2.28	41.4723	2.3645	59.2242	2.28	70.0438	2.28	58.1111	3.72	115.397	2.28	71.6871	2.28	64.5208
3.629	44.3283	2.32	27.5357	2.32	42.0926	2.4115	60.4152	2.32	71.2485	2.32	59.179	3.68	113.809	2.32	72.9847	2.32	65.9792
3.582	43.4741	2.36	28.1408	2.36	42.7128	2.458	61.563	2.36	72.4458	2.36	60.2464	3.64	112.225	2.36	74.3152	2.36	67.4715
3.535	42.6322	2.4	28.7546	2.4	43.3325	2.505	62.7495	2.4	73.6409	2.4	61.3094	3.6	110.642	2.4	75.6432	2.4	68.9551
3.4885	41.8031	2.44	29.3777	2.44	43.9524	2.552	63.914	2.44	74.829	2.44	62.3713	3.56	109.065	2.44	77.0055	2.44	70.4739
3.4415	40.9573	2.48	30.0044	2.48	44.5723	2.5985	65.0769	2.48	76.016	2.48	63.4295	3.52	107.488	2.48	78.364	2.48	71.9848
3.3945	40.1248	2.52	30.6414	2.52	45.1895	2.6455	66.2571	2.52	77.1963	2.52	64.4873	3.48	105.921	2.52	79.757	2.52	73.5318
3.348	39.3065	2.56	31.2885	2.56	45.8005	2.6925	67.4351	2.56	78.3758	2.56	65.5414	3.44	104.353	2.56	81.1499	2.56	75.0724
3.301	38.5033	2.6	31.9393	2.6	46.411	2.739	68.6112	2.6	79.5498	2.6	66.5956	3.4	102.793	2.6	82.5797	2.6	76.6513
3.254	37.6829	2.64	32.5936	2.64	47.0111	2.786	69.8033	2.64	80.7233	2.64	67.6467	3.36	101.236	2.64	84.0092	2.64	78.2233
3.2075	36.8782	2.68	33.2589	2.68	47.6118	2.833	71.0106	2.68	81.8914	2.68	68.6977	3.32	99.6892	2.68	85.4774	2.68	79.8331
3.1605	36.0555	2.72	33.9289	2.72	48.2061	2.8795	72.1976	2.72	83.0592	2.72	69.746	3.28	98.1446	2.72	86.9446	2.72	81.438
3.1135	35.2491	2.76	34.6015	2.76	48.8032	2.9265	73.4166	2.76	84.2218	2.76	70.7945	3.24	96.6139	2.76	88.4513	2.76	83.0816
3.067	34.4601	2.8	35.2803	2.8	49.401	2.973	74.6324	2.8	85.3839	2.8	71.8402	3.2	95.087	2.8	89.9595	2.8	84.7212
3.02	33.6526	2.84	35.9669	2.84	50.0043	3.02	75.8617	2.84	86.5413	2.84	72.8861	3.16	93.5696	2.84	91.5077	2.84	86.4028
2.9735	32.8633	2.88	36.664	2.88	50.5992	3.067	77.1038	2.88	87.6982	2.88	73.9294	3.12	92.0558	2.88	93.0574	2.88	88.083
2.9265	32.0936	2.92	37.3682	2.92	51.2004	3.1135	78.3581	2.92	88.8511	2.92	74.9729	3.08	90.5663	2.92	94.6516	2.92	89.8039
2.8795	31.305	2.96	38.0756	2.96	51.8024	3.1605	79.6241	2.96	90.004	2.96	76.014	3.04	89.0874	2.96	96.2477	2.96	91.523
2.833	30.4959	3	38.7927	3	52.4007	3.2075	80.9166	3	91.153	3	77.0553	3	87.6069	3	97.8862	3	93.2853
2.786	29.749	3.04	39.5178	3.04	53.0018	3.254	82.2192	3.04	92.3025	3.04	78.0945	2.96	86.1333	3.04	99.5284	3.04	95.0465
2.739	28.9396	3.08	40.2465	3.08	53.6075	3.301	83.5314	3.08	93.4486	3.08	79.1336	2.92	84.6755	3.08	101.214	3.08	96.8503
2.6925	28.1957	3.12	40.9845	3.12	54.2151	3.348	84.8675	3.12	94.5949	3.12	80.1705	2.88	83.2108	3.12	102.902	3.12	98.6567
2.6455	27.3861	3.16	41.74	3.16	54.8242	3.3945	86.2264	3.16	95.7379	3.16	81.2074	2.84	81.7539	3.16	104.636	3.16	100.508
2.5985	26.6458	3.2	42.5052	3.2	55.4377	3.4415	87.5928	3.2	96.8815	3.2	82.2422	2.8	80.3207	3.2	106.378	3.2	102.361
2.552	25.8844	3.24	43.2766	3.24	56.0575	3.4885	88.9944	3.24	98.021	3.24	83.2764	2.76	78.9045	3.24	108.167	3.24	104.26
2.505	25.0998	3.28	44.0545	3.28	56.6855	3.535	90.4019	3.28	99.161	3.28	84.3086	2.72	77.4936	3.28	109.965	3.28	106.164
2.458	24.3413	3.32	44.8411	3.32	57.3128	3.582	91.8423	3.32	100.298	3.32	85.3403	2.68	76.1003	3.32	111.814	3.32	108.119
2.4115	23.5584	3.36	45.6291	3.36	57.943	3.629	93.314	3.36	101.436	3.36	86.3693	2.64	74.7139	3.36	113.672	3.36	110.079
2.3645	22.8035	3.4	46.427	3.4	58.572	3.6755	94.8024	3.4	102.57	3.4	87.3979	2.6	73.3454	3.4	115.577	3.4	112.093
2.3175	22.0227	3.44	47.2392	3.44	59.2001	3.7225	96.3198	3.44	103.707	3.44	88.4237	2.56	71.9819	3.44	117.494	3.44	114.116
2.271	21.2721	3.48	48.0598	3.48	59.8255	3.769	97.8647	3.48	104.84	3.48	89.4482	2.52	70.6371	3.48	119.467	3.48	116.191
2.224	20.5548	3.52	48.8879	3.52	60.4603	3.816	99.4359	3.52	105.975	3.52	90.4699	2.48	69.2965	3.52	121.454	3.52	118.274
2.1775	19.8116	3.56	49.725	3.56	61.0935	3.863	101.045	3.56	107.107	3.56	91.49	2.44	67.9756	3.56	123.495	3.56	120.413
2.1305	19.0394	3.6	50.5752	3.6	61.7337	3.9095	102.677	3.6	108.24	3.6	92.5063	2.4	66.6592	3.6	125.558	3.6	122.563
2.0835	18.303	3.64	51.4209	3.64	62.367	3.9565	104.355	3.64	109.371	3.64	93.5205	2.36	65.3628	3.64	127.676	3.64	124.769
2.037	17.5357	3.68	52.2855	3.68	63.0085	4.0035	106.054	3.68	110.503	3.68	94.5308	2.32	64.0702	3.68	129.814	3.68	126.986
		3.72	53.1489	3.72	63.6401			3.72	111.633	3.72	95.5375	2.28	62.7982	3.72	132.006	3.72	129.261
		3.76	54.0317	3.76	64.2842			3.76	112.763	3.76	96.5397	2.24	61.5284	3.76	134.218	3.76	131.552
		3.8	54.9094	3.8	64.9245			3.8	113.891	3.8	97.5376	2.2	60.279	3.8	136.488	3.8	133.903
		3.84	55.8159	3.84	65.5769			3.84	115.019	3.84	98.5302	2.16	59.0323	3.84	138.783	3.84	136.274
		3.88	56.714	3.88	66.2224			3.88	116.146	3.88	99.5173	2.12	57.8069	3.88	141.136	3.88	138.709
		3.92	57.6412	3.92	66.8858			3.92	117.273	3.92	100.499	2.08	56.5844	3.92	143.518	3.92	141.164
		3.96	58.5629	3.96	67.538			3.96	118.397	3.96	101.473	2.04	55.3837	3.96	145.961	3.96	143.682
		4	59.5112	4	68.2025			4	119.522	4	102.44	2	54.1848	4	148.435	4	146.221
																	--
																	--
																	--
																	--
																	--
																--	--
																--	--
																--	--
																--	--
																--	--
																--	--
																--	--
																--	--
																--	--

[truncated: 6 more sheets: charge recombination behavior , exciton dissociation, EL&FTPS-EQE, EQEel, RSoXS, TRPL-blend film]
